# Supplementary material for: Arabinokinase Limits the Flux of Arabinose Into Nucleotide Sugars to Prevent Toxicity
Source: Plant Direct. 2025 Jul 22;9(7):e70094. doi: 10.1002/pld3.70094 (PMC12281597; doi:10.1002/pld3.70094)
Supplement: Supplementary file 6 — Table S1 Data of CoMPP analyses. Table shows raw data of comprehensive microarray polymer profiling (CoMPP) from A. thaliana wild type and ARAK1‐OE #7 seedlings grown on 3 mM L‐arabinose as well as corresponding antibody legends and summarizing heatmap. Cell wall components were extracted from AIR samples with diaminocyclohexane‐tetraacetic acid (CDTA) and NaOH. Data consist of 3 technical replicates per each of the two biological replicates. [file PLD3-9-e70094-s003.xlsx]

## Sheet: Sheet1
Extracts from root AIR of wild type (WT1-3) and arabinose kinase over-expressing plants (AK OE1-3)
Sample No.	Extraction	Sample	2F4	JIM5	JIM7	LM18	LM19	LM20	INRA-RU2	INRA-RU1	CCRC-M1	CCRC-M13	LM5	LM6	LM13	LM16	LM8	BS-400-4	LM21	LM22	CCRC-M58	LM15	LM24	LM25	LM10	LM11	LM23	LM28	CCRC-M39	BS-400-2	BS-400-3	JIM4	JIM8	JIM13	JIM15	JIM16	LM2	LM14	LM30	MAC207	LM1	LM3	JIM11	JIM12	JIM19	JIM20	CBM3a	CBM2a	Control 1
1	CDTA	WT1	16.7823	17.6572	1.43876	41.1404	87.2459	3.28759	25.5248	11.8894	2.01125	2.07197	12.7838	16.9394	0.00611714	1.01753	0.116135	0.680165	0.138939	0.11965	0.00199978	2.04439	1.8702	1.69628	0.388786	1.46085	0.198933	2.15653	0.0141748	0.128356	0.160982	11.2011	9.60151	13.9855	7.01957	5.44199	5.48492	2.69916	9.7418	1.51655	0.595721	6.68186	7.81658	13.7087	0.0186775	17.6615	1.35197	1.59436	0.101394
2	CDTA	WT2	18.8904	14.6215	5.99169	34.3333	81.5969	0.283987	25.6537	13.0433	1.53615	1.7963	11.9968	15.9283	0.0240397	1.04608	0.0444322	0.354626	0.153712	0.558751	0.0114816	4.45746	0.530161	2.87149	2.05939	3.56319	0.752684	2.28472	0.0567731	0.795038	0.146455	8.15362	7.28223	17.5307	6.25063	5.2995	3.3161	14.8963	10.6358	9.12139	2.26578	19.2437	9.74363	22.9536	0.0216264	10.7443	1.94826	0.926467	0.0815191
3	CDTA	WT3	16.5955	15.1829	2.26935	39.4111	89.5372	5.91792	19.0168	14.3775	0.710713	2.05381	4.41287	12.2877	0.0218198	2.12615	0.171253	0.43801	0.0447681	0.38333	0.0584692	1.08395	0.591816	1.72628	0.391538	0.498874	0.462608	3.21705	0.026109	0.649461	0.108023	8.47107	5.58723	10.9589	4.99461	3.71111	4.73958	6.18973	7.13129	2.47215	0.787104	10.607	11.2888	14.5629	0.0767924	13.2396	1.65636	0.230897	0.0508896
4	CDTA	AK OE 1	14.3327	19.1036	1.75435	27.3386	83.0432	5.5321	20.9913	14.6933	2.24278	3.10729	12.3745	24.2025	6.92232	5.12769	0.310787	0.0490514	0.0216245	0.371025	0.00953685	4.55886	4.23257	3.65646	0.0148437	11.4468	0.154327	1.79367	0.0472147	8.00757	0.0784872	2.22428	11.0303	7.98504	2.59995	4.99559	3.11695	0.54275	2.23809	0.396884	0.169987	8.42633	8.4236	11.5158	0.019399	10.2798	1.55314	1.05951	0.0122224
5	CDTA	AK OE 2	13.6789	13.1644	1.94557	30.811	73.7256	1.54007	23.6729	12.3936	0.919002	1.82634	9.05739	18.7783	4.38055	7.63815	0.0527011	0.252859	0.143178	0.329341	0.025299	2.89634	1.89642	1.84016	0.0560005	12.9857	0.273667	1.8056	0.11101	5.18208	0.18589	3.0919	9.13459	10.8759	4.83106	4.67248	4.18652	1.04512	1.67282	0.634117	0.302546	11.1681	10.1646	15.0433	0.000539007	14.2035	1.9987	0.085623	0.0367947
6	CDTA	AK OE 3	21.0913	13.6719	2.17345	34.3897	94.0832	4.15896	24.4277	17.4517	2.17096	1.64387	10.6271	32.3905	5.06202	4.87215	0.168916	0.714999	0.104094	0.00365158	0.025883	1.12195	1.12185	6.82903	0.157099	7.75779	0.326883	3.19195	0.0195742	6.0286	0.0218566	4.2171	11.4099	5.26463	3.70569	3.92392	5.41386	2.14221	4.16	0.900138	0.455487	8.02809	7.48565	6.74885	0.272943	13.4012	2.42977	0.374686	0.0101058
7	CDTA	WT1	13.7815	12.0605	0.819461	32.2239	74.3373	0.50074	15.8381	9.76821	1.81422	1.22299	12.9634	22.6235	0.088542	1.83004	0.567269	0.0463051	0.0477093	0.185689	0.0187803	0.0863288	1.00273	2.10405	0.147634	0.403795	0.313402	3.17016	0.434611	0.103288	0.0612172	8.18142	9.36112	12.353	5.54255	4.79253	2.53478	2.2642	10.2228	1.12564	0.584619	4.01931	6.13919	6.49406	0.11229	15.1162	2.00615	0.238528	0.068959
8	CDTA	WT2	26.4951	17.4488	13.4366	37.6934	82.401	2.63143	19.1625	18.2386	1.52626	0.975749	14.546	19.606	0.0947495	3.1654	0.151717	0.421308	0.0769535	0.0190612	0.106669	0.158368	1.61827	4.90365	1.61044	1.52409	0.906691	1.88939	0.0359399	0.854885	0.0405325	9.15263	8.76134	17.6055	6.07036	5.68867	2.62094	18.2103	8.69955	6.96356	1.84086	20.8629	13.2965	16.2378	0.069341	6.08851	2.44825	0.457083	0.0620989
9	CDTA	WT3	19.1901	12.072	2.39637	33.6923	74.9736	3.77766	19.1629	9.60554	1.95935	0.229873	9.43128	21.5662	0.104655	1.94628	0.0267421	0.0256902	0.0193937	0.0701839	0.0686078	0.0171158	3.13539	3.34724	0.285375	0.495755	0.582991	4.06421	0.0213166	0.414491	0.00877197	13.1959	9.27652	9.42487	6.06552	4.6554	6.89244	5.6098	7.23502	2.95714	1.16431	14.1184	9.23582	14.4155	0.293846	13.1061	1.423	1.12192	0.0399785
10	CDTA	AK OE 1	14.3096	19.6227	1.50763	32.0261	88.1367	0.183424	20.9037	14.7669	1.9536	2.03972	14.3424	16.8408	7.25564	7.65458	0.144037	0.15605	0.025997	0.175547	0.120078	4.81099	1.84165	1.49853	0.151491	7.2612	0.199681	2.37101	0.029951	14.0123	0.0213662	2.19536	9.87439	5.15942	4.23724	4.02734	2.15952	0.570954	2.65551	0.224864	0.175398	4.6987	7.50614	9.84812	0.0941539	12.4472	1.04778	0.897062	0.0435745
11	CDTA	AK OE 2	15.1646	8.57894	1.58737	33.9876	85.1801	1.56163	26.8097	15.3985	0.211084	1.53151	12.9131	21.8001	3.89226	10.436	0.084811	0.0124355	0.0169135	0.0402013	0.00998641	1.42785	2.66897	1.25139	0.0150643	5.32748	0.115278	0.41567	0.00297147	7.15442	0.0839234	5.02111	9.29539	7.4793	2.13229	4.11047	7.26792	1.05996	4.47684	0.527871	0.157177	11.5856	15.0005	5.32165	0.235839	17.9481	1.51777	0.869995	0.0983372
12	CDTA	AK OE 3	16.6833	16.2175	2.89189	28.3117	76.9232	0.802741	19.7505	12.722	1.6925	2.91385	7.33968	24.1135	8.51019	4.28276	0.175792	0.066399	0.0929464	0.150914	0.0258859	0.350724	1.21048	2.30817	0.27005	9.15952	0.315937	1.45155	0.0293157	11.0831	0.0475237	4.16925	10.6458	12.7139	5.23572	5.31378	3.72144	1.41975	3.71289	0.989105	0.247939	13.2336	11.3594	8.77044	0.175105	8.08939	0.961362	0.551271	0.0554713
13	NAOH	WT1	0.083337	0.0505622	0.0523305	14.5068	29.4374	0.651717	3.31575	0.117741	42.3332	0.557629	1.04321	3.05876	0.0794521	1.05125	0.18852	5.96485	31.6185	0.0545691	28.2475	52.2971	16.0149	44.7339	11.0338	22.1518	0.436679	42.3863	37.5796	14.2108	9.94494	12.7856	11.9557	7.25927	13.4825	10.0061	10.4493	22.3447	12.1789	8.43946	0.254145	2.78132	7.73662	5.19835	0.0803781	14.9513	2.43247	38.5116	1.02242
14	NAOH	WT2	0.111617	0.0233059	0.316586	27.7636	40.8865	0.241182	7.37348	0.116935	49.414	0.36365	4.14129	4.69766	0.179436	3.28043	0.271753	4.03027	29.0181	0.131708	34.1566	50.5175	12.0064	62.247	23.5194	35.1737	1.21937	47.7928	58.7984	15.4378	0.190258	9.92723	13.7088	16.1804	15.5941	13.3797	15.8155	20.8807	15.122	15.8475	0.920492	7.64732	8.77782	15.4503	0.335772	17.0031	2.57631	50.5063	0.802279
15	NAOH	WT3	0.338264	0.23597	0.319435	20.2522	36.946	4.0493	6.28983	1.169	49.8172	1.07561	4.40129	3.62354	0.419743	2.52245	0.408472	5.5025	24.652	0.148737	31.1226	48.5428	14.7584	34.9696	10.5998	18.291	3.01618	47.8877	44.0561	9.19306	0.377675	10.0139	13.7863	16.8457	20.3782	11.3337	12.061	19.6908	12.0377	14.6208	0.166278	6.04348	13.6978	6.35058	0.475482	10.8104	1.7747	46.1164	0.740412
16	NAOH	AK OE 1	0.0735156	0.0777996	0.27959	12.8501	28.2623	1.79227	17.7215	7.47187	30.3269	0.210737	3.06794	8.12529	4.00545	11.3843	0.208437	8.37637	31.9298	0.133581	34.9281	38.4506	13.303	61.4606	14.6557	19.076	0.060704	47.0527	49.3236	21.7993	0.0247219	20.6828	10.6827	13.6063	25.3791	17.0199	8.79769	27.6263	20.3363	13.2382	0.0790137	4.60132	7.1466	5.3162	0.350413	13.5526	2.3118	46.0065	0.989198
17	NAOH	AK OE 2	0.137155	0.00858507	0.298824	12.3683	22.4469	1.24931	12.2851	3.83965	41.5918	0.501531	0.634821	12.0628	3.23059	10.3126	0.299333	2.89221	23.8611	0.158418	22.1823	43.9601	22.216	47.463	8.54075	15.3965	0.225927	35.4627	46.4932	19.3032	0.168758	18.5213	13.4624	18.2377	23.9912	18.0616	17.1513	34.3132	20.0833	20.4029	0.261393	5.50981	12.0464	10.5604	0.427779	10.585	1.15238	44.3712	0.187049
18	NAOH	AK OE 3	0.0913624	0.303677	0.289975	14.218	27.459	4.90565	16.4841	5.09746	42.0829	0.34214	2.05609	9.87864	4.20895	8.79007	0.129859	4.55878	33.3989	0.199512	28.7704	50.6847	11.4349	72.849	12.7352	17.2531	0.00739892	44.3322	56.8561	23.6885	0.294507	16.4	13.152	17.1998	27.2429	17.33	8.50873	32.6747	16.6537	18.1844	0.257925	1.30095	9.38256	13.4643	0.208582	7.62407	3.80718	56.4966	0.52502
19	NAOH	WT1	0.0930858	0.0184209	0.221726	16.5416	21.977	2.03615	2.76344	0.0369035	34.8787	0.276493	0.954895	7.57871	0.276922	0.892067	0.198003	3.68729	25.6687	0.038249	32.8964	39.3776	17.0371	55.2007	9.87818	12.0404	1.13679	43.2083	38.9388	12.1427	7.11133	9.14515	10.5668	12.391	14.1386	10.1639	8.58931	24.283	9.79459	7.37332	0.121281	2.25727	10.3864	5.69636	0.160113	16.3333	3.1043	37.3349	0.932586
20	NAOH	WT2	0.170446	0.0259501	0.00611913	23.524	39.8448	5.35736	5.75232	0.0281966	47.3807	0.274525	4.55983	5.94643	0.256524	1.51468	0.172844	4.19982	31.9625	0.277755	35.6764	51.9576	12.709	55.2827	22.1848	30.9625	0.799021	57.0379	58.0695	19.7861	0.283689	9.07414	13.4471	12.5587	17.3103	13.0297	12.22	27.866	10.1603	18.2741	0.532625	6.78577	19.0446	16.7335	0.490504	12.7237	1.44322	42.2566	0.895048
21	NAOH	WT3	0.0071245	0.147322	0.100381	17.1242	32.9331	1.62432	4.69123	0.0214716	49.3608	0.0304429	3.57681	4.22058	0.139804	2.55073	0.17543	8.22782	29.554	0.364409	36.5868	52.5331	17.5978	46.1796	13.0107	18.1845	3.07203	39.3945	36.1023	20.5256	0.185384	11.3023	13.6982	13.2935	10.1245	9.96695	18.2519	19.197	12.196	11.4764	0.403714	4.76695	17.4978	8.65666	0.196775	20.52	2.95392	48.7057	0.143094
22	NAOH	AK OE 1	0.367	0.292821	0.064128	15.5929	38.8748	5.05856	18.3225	6.5862	39.6458	0.187408	3.76709	15.8195	2.04004	10.5318	0.150243	4.02758	16.204	0.184328	35.304	56.5479	21.2582	61.6147	12.827	19.4624	0.170233	39.8893	50.4988	19.9703	0.0401027	19.4019	14.1643	16.3802	27.3923	18.9223	12.2003	30.3681	19.2199	13.3627	0.173384	5.21165	14.16	8.64263	0.0939365	14.6882	5.02598	52.4007	0.326508
23	NAOH	AK OE 2	0.2594	0.0911991	0.0518243	10.2979	28.0944	5.73365	9.51177	2.52904	48.7112	0.0707482	0.860309	12.1383	4.00493	7.32766	0.464513	5.69593	28.0775	0.0400463	28.9936	49.0702	13.9009	56.458	8.24076	21.2186	0.066289	32.868	35.5195	26.0185	1.02181	20.3538	14.8269	17.0154	26.0255	14.3517	10.6045	31.3184	17.3391	17.1536	0.160697	4.43153	8.71587	7.91428	0.223894	8.86788	2.85263	33.8181	0.793997
24	NAOH	AK OE 3	0.241908	0.178357	0.388497	13.3616	27.0688	2.0961	17.5824	4.93882	47.4764	0.103335	1.77041	8.10781	7.236	6.15033	0.475852	2.05294	34.0337	0.14509	27.7353	46.1949	15.217	73.2402	16.1961	18.1106	0.0116102	46.6288	40.3477	25.6369	0.108552	17.3049	14.3526	24.5017	28.6033	18.8218	15.4287	24.6594	22.5815	16.5207	0.281524	9.78385	9.01721	6.20242	0.531531	9.82546	2.84082	38.9435	0.492125
	Sum techn. replica
	Extraction	Sample	2F4	JIM5	JIM7	LM18	LM19	LM20	INRA-RU2	INRA-RU1	CCRC-M1	CCRC-M13	LM5	LM6	LM13	LM16	LM8	BS-400-4	LM21	LM22	CCRC-M58	LM15	LM24	LM25	LM10	LM11	LM23	LM28	CCRC-M39	BS-400-2	BS-400-3	JIM4	JIM8	JIM13	JIM15	JIM16	LM2	LM14	LM30	MAC207	LM1	LM3	JIM11	JIM12	JIM19	JIM20	CBM3a	CBM2a	Control 1
	CDTA	WT 1	15.2819	14.8588	1.12911	36.6822	80.7916	1.89417	20.6815	10.8288	1.91274	1.64748	12.8736	19.7815	0.0473295	1.42379	0.341702	0.363235	0.0933243	0.15267	0.01039	1.06536	1.43647	1.90017	0.26821	0.932321	0.256168	2.66335	0.224393	0.115822	0.1111	9.69127	9.48132	13.1692	6.28106	5.11726	4.00985	2.48168	9.98232	1.32109	0.59017	5.35059	6.97788	10.1014	0.0654837	16.3889	1.67906	0.916446	0.0851765
	CDTA	WT 2	22.6927	16.0352	9.71415	36.0133	81.999	1.45771	22.4081	15.641	1.53121	1.38602	13.2714	17.7672	0.0593946	2.10574	0.0980746	0.387967	0.115333	0.288906	0.0590753	2.30791	1.07422	3.88757	1.83492	2.54364	0.829687	2.08706	0.0463565	0.824961	0.0934937	8.65312	8.02178	17.5681	6.1605	5.49408	2.96852	16.5533	9.66766	8.04248	2.05332	20.0533	11.5201	19.5957	0.0454837	8.4164	2.19825	0.691775	0.071809
	CDTA	WT 3	17.8928	13.6274	2.33286	36.5517	82.2554	4.84779	19.0898	11.9915	1.33503	1.14184	6.92207	16.9269	0.0632374	2.03622	0.0989976	0.23185	0.0320809	0.226757	0.0635385	0.550532	1.8636	2.53676	0.338456	0.497314	0.522799	3.64063	0.0237128	0.531976	0.0583973	10.8335	7.43187	10.1919	5.53007	4.18326	5.81601	5.89976	7.18315	2.71464	0.975708	12.3627	10.2623	14.4892	0.185319	13.1729	1.53968	0.67641	0.0454341
	CDTA	AK OE 1	14.3212	19.3632	1.63099	29.6823	85.5899	2.85776	20.9475	14.7301	2.09819	2.57351	13.3585	20.5217	7.08898	6.39114	0.227412	0.102551	0.0238108	0.273286	0.0648073	4.68493	3.03711	2.5775	0.0831673	9.35401	0.177004	2.08234	0.0385829	11.0099	0.0499267	2.20982	10.4523	6.57223	3.41859	4.51146	2.63824	0.556852	2.4468	0.310874	0.172692	6.56251	7.96487	10.682	0.0567764	11.3635	1.30046	0.978286	0.0278985
	CDTA	AK OE 2	14.4217	10.8717	1.76647	32.3993	79.4528	1.55085	25.2413	13.8961	0.565043	1.67892	10.9853	20.2892	4.13641	9.03708	0.0687561	0.132647	0.0800455	0.184771	0.0176427	2.16209	2.28269	1.54577	0.0355324	9.15661	0.194472	1.11063	0.0569906	6.16825	0.134907	4.0565	9.21499	9.17759	3.48168	4.39147	5.72722	1.05254	3.07483	0.580994	0.229861	11.3768	12.5826	10.1825	0.118189	16.0758	1.75824	0.477809	0.067566
	CDTA	AK OE 3	18.8873	14.9447	2.53267	31.3507	85.5032	2.48085	22.0891	15.0869	1.93173	2.27886	8.9834	28.252	6.78611	4.57745	0.172354	0.390699	0.0985202	0.0772827	0.0258844	0.736338	1.16616	4.5686	0.213575	8.45865	0.32141	2.32175	0.024445	8.55587	0.0346901	4.19317	11.0278	8.98925	4.4707	4.61885	4.56765	1.78098	3.93644	0.944622	0.351713	10.6309	9.42253	7.75964	0.224024	10.7453	1.69557	0.462978	0.0327886
	NAOH	WT 1	0.0882114	0.0344915	0.137028	15.5242	25.7072	1.34394	3.03959	0.077322	38.6059	0.417061	0.999053	5.31874	0.178187	0.971659	0.193262	4.82607	28.6436	0.0464091	30.572	45.8374	16.526	49.9673	10.456	17.0961	0.786732	42.7973	38.2592	13.1767	8.52814	10.9654	11.2612	9.82514	13.8105	10.085	9.51932	23.3139	10.9868	7.90639	0.187713	2.51929	9.06152	5.44736	0.120246	15.6423	2.76838	37.9232	0.977501
	NAOH	WT 2	0.141032	0.024628	0.161352	25.6438	40.3656	2.79927	6.5629	0.0725657	48.3974	0.319088	4.35056	5.32204	0.21798	2.39756	0.222298	4.11504	30.4903	0.204731	34.9165	51.2376	12.3577	58.7649	22.8521	33.0681	1.0092	52.4154	58.434	17.612	0.236974	9.50068	13.5779	14.3695	16.4522	13.2047	14.0178	24.3734	12.6411	17.0608	0.726558	7.21655	13.9112	16.0919	0.413138	14.8634	2.00977	46.3815	0.848664
	NAOH	WT 3	0.172694	0.191646	0.209908	18.6882	34.9396	2.83681	5.49053	0.595238	49.589	0.553028	3.98905	3.92206	0.279773	2.53659	0.291951	6.86516	27.103	0.256573	33.8547	50.5379	16.1781	40.5746	11.8053	18.2377	3.0441	43.6411	40.0792	14.8593	0.28153	10.6581	13.7423	15.0696	15.2514	10.6503	15.1565	19.4439	12.1168	13.0486	0.284996	5.40522	15.5978	7.50362	0.336129	15.6652	2.36431	47.411	0.441753
	NAOH	AK OE 1	0.220258	0.18531	0.171859	14.2215	33.5686	3.42542	18.022	7.02903	34.9863	0.199072	3.41751	11.9724	3.02274	10.9581	0.17934	6.20197	24.0669	0.158955	35.1161	47.4993	17.2806	61.5376	13.7414	19.2692	0.115469	43.471	49.9112	20.8848	0.0324123	20.0423	12.4235	14.9932	26.3857	17.9711	10.499	28.9972	19.7781	13.3005	0.126199	4.90649	10.6533	6.97942	0.222175	14.1204	3.66889	49.2036	0.657853
	NAOH	AK OE 2	0.198277	0.0498921	0.175324	11.3331	25.2707	3.49148	10.8984	3.18435	45.1515	0.28614	0.747565	12.1005	3.61776	8.82014	0.381923	4.29407	25.9693	0.099232	25.5879	46.5151	18.0584	51.9605	8.39075	18.3076	0.146108	34.1654	41.0064	22.6609	0.595283	19.4376	14.1447	17.6265	25.0084	16.2066	13.8779	32.8158	18.7112	18.7782	0.211045	4.97067	10.3812	9.23731	0.325837	9.72646	2.0025	39.0947	0.490523
	NAOH	AK OE 3	0.166635	0.241017	0.339236	13.7898	27.2639	3.50087	17.0332	5.01814	44.7796	0.222737	1.91325	8.99323	5.72247	7.4702	0.302856	3.30586	33.7163	0.172301	28.2529	48.4398	13.326	73.0446	14.4657	17.6819	0.00950455	45.4805	48.6019	24.6627	0.201529	16.8525	13.7523	20.8507	27.9231	18.0759	11.9687	28.667	19.6176	17.3525	0.269725	5.5424	9.19988	9.83334	0.370057	8.72477	3.324	47.7201	0.508573
	Sum biol. replica
	Extraction	Sample	2F4	JIM5	JIM7	LM18	LM19	LM20	INRA-RU2	INRA-RU1	CCRC-M1	CCRC-M13	LM5	LM6	LM13	LM16	LM8	BS-400-4	LM21	LM22	CCRC-M58	LM15	LM24	LM25	LM10	LM11	LM23	LM28	CCRC-M39	BS-400-2	BS-400-3	JIM4	JIM8	JIM13	JIM15	JIM16	LM2	LM14	LM30	MAC207	LM1	LM3	JIM11	JIM12	JIM19	JIM20	CBM3a	CBM2a	Control 1
	CDTA	WT	18.6225	14.8405	4.39204	36.4157	81.682	2.73322	20.7265	12.8204	1.59299	1.39178	11.0224	18.1585	0.0566538	1.85525	0.179591	0.327684	0.080246	0.222778	0.0443346	1.30794	1.4581	2.77483	0.813861	1.32443	0.536218	2.79701	0.098154	0.49092	0.0876636	9.72597	8.31166	13.6431	5.99054	4.93153	4.26479	8.31159	8.94438	4.02607	1.2064	12.5888	9.58676	14.7288	0.0987622	12.6594	1.80566	0.761544	0.0674732
	CTDA	AK OE	15.8767	15.0599	1.97671	31.1441	83.5153	2.29649	22.7593	14.571	1.53165	2.1771	11.109	23.021	6.00383	6.66856	0.156174	0.208632	0.0674588	0.178447	0.0361115	2.52779	2.16199	2.89729	0.110758	8.98976	0.230962	1.83824	0.0400062	8.57801	0.0731744	3.4865	10.2317	8.24636	3.79032	4.50726	4.31104	1.13012	3.15269	0.612163	0.251422	9.5234	9.98999	9.54136	0.132996	12.7282	1.58476	0.639691	0.042751
	NaOH	WT	0.133979	0.0835886	0.169429	19.952	33.6708	2.32667	5.03101	0.248375	45.5308	0.429725	3.11289	4.85428	0.225313	1.9686	0.235837	5.26876	28.7457	0.169238	33.1144	49.2043	15.0206	49.7689	15.0378	22.8006	1.61334	46.2846	45.5908	15.216	3.01555	10.3747	12.8605	13.0881	15.1714	11.3134	12.8979	22.377	11.9149	12.6719	0.399756	5.04702	12.8569	9.68095	0.289838	15.3903	2.38082	43.9052	0.755973
	NaOH	AK OE	0.195057	0.15874	0.228806	13.1148	28.701	3.47259	15.3179	5.07717	41.6391	0.235983	2.02611	11.0221	4.12099	9.08281	0.288039	4.60063	27.9175	0.143496	29.6523	47.4847	16.2217	62.1809	12.1993	18.4195	0.0903604	41.039	46.5065	22.7361	0.276408	18.7775	13.4402	17.8235	26.439	17.4179	12.1152	30.16	19.369	16.4771	0.202323	5.13985	10.0781	8.68336	0.306023	10.8572	2.99847	45.3395	0.552316
	SD biol. Replica
	Extraction	Sample	2F4	JIM5	JIM7	LM18	LM19	LM20	INRA-RU2	INRA-RU1	CCRC-M1	CCRC-M13	LM5	LM6	LM13	LM16	LM8	BS-400-4	LM21	LM22	CCRC-M58	LM15	LM24	LM25	LM10	LM11	LM23	LM28	CCRC-M39	BS-400-2	BS-400-3	JIM4	JIM8	JIM13	JIM15	JIM16	LM2	LM14	LM30	MAC207	LM1	LM3	JIM11	JIM12	JIM19	JIM20	CBM3a	CBM2a	Control 1
	CDTA	WT	3.75894	1.20396	4.64822	0.354545	0.781695	1.84423	1.6596	2.51087	0.293766	0.252868	3.55652	1.46697	0.00830051	0.375271	0.140393	0.083911	0.0431394	0.0682055	0.0294815	0.903454	0.395139	1.01487	0.884956	1.07804	0.286995	0.785363	0.109911	0.356348	0.0268306	1.09061	1.05502	3.71089	0.403314	0.674862	1.44076	7.33932	1.53336	3.54741	0.758364	7.35395	2.34524	4.75166	0.0756246	4.01096	0.347059	0.134369	0.0202229
	CTDA	sim	2.60771	4.24692	0.486217	1.37022	3.51848	0.672678	2.22396	0.611124	0.841237	0.455892	2.19016	4.5317	1.62431	2.24272	0.080556	0.158391	0.0389126	0.0981545	0.0251907	1.99953	0.941295	1.53658	0.092172	0.470421	0.0788156	0.641396	0.0163194	2.4209	0.0540016	1.10775	0.92634	1.45289	0.590069	0.113745	1.5604	0.61574	0.747868	0.318021	0.0914373	2.59118	2.36057	1.5631	0.0846012	2.91553	0.248192	0.293326	0.021629
	NaOH	WT	0.0426807	0.0937105	0.0371052	5.17682	7.41111	0.851282	1.80604	0.300401	6.02661	0.117483	1.83954	0.807328	0.0511886	0.866172	0.0507183	1.4275	1.69595	0.109485	2.26489	2.93674	2.31267	9.09674	6.80094	8.91017	1.24406	5.32613	11.1597	2.23902	4.77409	0.772378	1.38742	2.84738	1.32264	1.66217	2.98078	2.59484	0.845474	4.58882	0.287169	2.36902	3.39332	5.64642	0.151834	0.456472	0.379578	5.20609	0.279643
	NaOH	sim	0.026956	0.0982939	0.0956505	1.55802	4.33161	0.0411209	3.85916	1.92302	5.76452	0.0450196	1.33855	1.75819	1.41847	1.75872	0.102101	1.47219	5.11119	0.0389101	4.91581	0.962426	2.53773	10.5568	3.31809	0.799547	0.0716794	6.03689	4.80804	1.89008	0.28881	1.69429	0.902015	2.9337	1.45809	1.05031	1.69422	2.3059	0.575278	2.84189	0.0721593	0.350091	0.772654	1.50545	0.075906	2.87005	0.879596	5.45878	0.091842
	CDTA	fold change (OE vs. WT)	0.852559	1.01478	0.450067	0.855238	1.02244	0.840214	1.09808	1.13655	0.961496	1.56425	1.00786	1.26778	105.974	3.59443	0.869608	0.636687	0.84065	0.801008	0.814521	1.93265	1.48275	1.04413	0.13609	6.78767	0.430724	0.657217	0.407585	17.4733	0.834719	0.358473	1.23101	0.604435	0.632718	0.913967	1.01084	0.13597	0.352477	0.15205	0.208407	0.756495	1.04206	0.647805	1.34663	1.00544	0.877658	0.839992	0.6336
	NAOH	fold change (OE vs. WT)	1.45587	1.89906	1.35045	0.657316	0.852401	1.49251	3.0447	20.4415	0.914528	0.549149	0.650878	2.27059	18.29	4.61384	1.22135	0.873191	0.971191	0.847895	0.895451	0.965053	1.07996	1.24939	0.811241	0.807852	0.0560081	0.886666	1.02009	1.49422	0.0916611	1.80992	1.04507	1.36181	1.74269	1.53958	0.93932	1.34781	1.62561	1.30028	0.506117	1.01839	0.783871	0.896952	1.05584	0.705458	1.25943	1.03267	0.730604
[truncated: 8 more columns]
