# Supplementary material for: Arabinokinase Limits the Flux of Arabinose Into Nucleotide Sugars to Prevent Toxicity
Source: Plant Direct. 2025 Jul 22;9(7):e70094. doi: 10.1002/pld3.70094 (PMC12281597; doi:10.1002/pld3.70094)
Supplement: Supplementary file 7 — Table S2 Mothertable. Results of differential gene expression (DEG) analysis of the RNA sequencing experiment and corresponding functional annotations are shown. ARAK1‐OE and WT grown on 0.5x MS‐agar plates supplemented with 3 mM L‐Ara are compared. Column A contains gene identifiers of A. thaliana (locus ID). Genes used for qPCR are highlighted in column B. Transcript abundances resulting from Kallisto mapping normalized to tpm (transcripts per million) are shown in columns C‐F. The color gradient in columns C‐F intensifies with higher abundance in an orange to red color scale. ARAK1‐OE samples are displayed in columns C‐D and WT samples in columns E‐F. The log2FC, p‐value, and p‐adjust are shown in columns G, H, and I. Coloring of log2FC: upregulated genes are shown in red, downregulated genes in blue; both with an increasing color gradient. p‐adjust coloring ranges from intense green (significant, <0.001) to white (non‐significant, >0.05). Columns J and K contain symbols and names of listed genes. Columns L and M contain the annotation in binary categories from MapMan. Columns O‐V show annotation information from TAIR10 (www.arabidopsis.org) and Araport11 (www.araport.org). [file PLD3-9-e70094-s001.xlsx]

## Sheet: Ara1-OE_mothertable
locusID	qPCR	ARA1-OE#7_rep1 [tpm]	ARA1-OE#7_rep2 [tpm]	WT_rep1 [tpm]	WT_rep2 [tpm]	log2FC	p-value	p-adjust	symbol	full_name	BINCODE	NAME	DESCRIPTION	TAIR10_gene_model_type	TAIR10_short_description	TAIR10_Curator_summary	TAIR10_Computational_description	ARA11_gene_model_type	ARA11_short_description	ARA11_Curator_summary	ARA11_Computational_description
AT4G16130		374.355	688.494	3.62654	2.80987	7.09945	1.43781e-149	3.41163e-145	ARA1 ,ATISA1 ,ISA1	arabinose kinase ,NA	'10.1.30.2'	'cell wall.precursor synthesis.sugar kinases.arabinose-1-kinase'	'Symbols: ARA1, ISA1, ATISA1 | ARA1 (ARABINOSE KINASE); ATP binding / L-arabinokinase/ galactokinase | chr4:9120867-9127938 FORWARD'	protein_coding	arabinose kinase	Similar to galactokinase.	arabinose kinase (ARA1); FUNCTIONS IN: L-arabinokinase activity, ATP binding, galactokinase activity; INVOLVED IN: arabinose metabolic process; LOCATED IN: cytoplasm; EXPRESSED IN: 23 plant structures; EXPRESSED DURING: 13 growth stages; CONTAINS InterPro DOMAIN/s: Mevalonate/galactokinase (InterPro:IPR006206), Galactokinase galactose-binding domain (InterPro:IPR019539), Ribosomal protein S5 doma…	protein_coding	arabinose kinase	Similar to galactokinase.	arabinose kinase;(source:Araport11)
AT1G33960		39.9349	16.1898	0.337272	0.164236	6.59546	6.15747e-73	7.30522e-69	AIG1 ,IAN8	AVRRPT2-INDUCED GENE 1 ,IMMUNE ASSOCIATED NUCLEOTIDE BINDING 8	'20.1.3'	'stress.biotic.signalling'	'Symbols: AIG1 | AIG1 (AVRRPT2-INDUCED GENE 1); GTP binding | chr1:12346232-12348513 FORWARD'	protein_coding	P-loop containing nucleoside triphosphate hydrolases superfamily protein	Identified as a gene that is induced by avirulence gene avrRpt2 and RPS2 after infection with Pseudomonas syringae pv maculicola strain ES4326 carrying avrRpt2	AVRRPT2-INDUCED GENE 1 (AIG1); FUNCTIONS IN: GTP binding; INVOLVED IN: response to bacterium; EXPRESSED IN: 11 plant structures; EXPRESSED DURING: 8 growth stages; CONTAINS InterPro DOMAIN/s: AIG1 (InterPro:IPR006703); BEST Arabidopsis thaliana protein match is: Avirulence induced gene (AIG1) family protein (TAIR:AT1G33950.1); Has 4495 Blast hits to 3349 proteins in 353 species: Archae - 20; Bact…	protein_coding	P-loop containing nucleoside triphosphate hydrolases superfamily protein	Identified as a gene that is induced by avirulence gene avrRpt2 and RPS2 after infection with Pseudomonas syringae pv maculicola strain ES4326 carrying avrRpt2	P-loop containing nucleoside triphosphate hydrolases superfamily protein;(source:Araport11)
AT2G43510		1349.95	603.721	31.2509	25.1881	4.8031	4.6822e-56	3.7033e-52	ATTI1 ,TI1	trypsin inhibitor protein 1	'20.1.7.12'	'stress.biotic.PR-proteins.plant defensins'	'Symbols: ATTI1 | ATTI1; serine-type endopeptidase inhibitor | chr2:18067172-18067802 FORWARD'	protein_coding	trypsin inhibitor protein 1	Member of the defensin-like (DEFL) family. Encodes putative trypsin inhibitor protein which may function in defense against herbivory.	trypsin inhibitor protein 1 (TI1); FUNCTIONS IN: serine-type endopeptidase inhibitor activity; INVOLVED IN: defense response to fungus, defense response; LOCATED IN: endomembrane system, extracellular region; EXPRESSED IN: 23 plant structures; EXPRESSED DURING: 13 growth stages; CONTAINS InterPro DOMAIN/s: Scorpion long chain toxin (InterPro:IPR002061), Knottin (InterPro:IPR003614); BEST Arabidop…	protein_coding	trypsin inhibitor protein 1	Member of the defensin-like (DEFL) family. Encodes putative trypsin inhibitor protein which may function in defense against herbivory.	trypsin inhibitor protein 1;(source:Araport11)
AT1G76930		1401.53	1406.04	127.75	104.223	3.39691	3.98346e-55	2.36299e-51	ATEXT1 ,ATEXT4 ,EXT1 ,EXT4 ,ORG5	EXTENSIN 1 ,extensin 4 ,extensin 1 ,OBP3-RESPONSIVE GENE 5	'10.5.4'	'cell wall.cell wall proteins.HRGP'	'Symbols: ATEXT4, ORG5, ATEXT1 | ATEXT4 (EXTENSIN 4); structural constituent of cell wall | chr1:28895301-28896883 REVERSE'	protein_coding	extensin 4	Encodes an Arabidopsis extensin gene that belongs to cell-wall hydroxyproline-rich glycoproteins. The cross-link of extensins enforces cell wall strength. Transgenic plants overexpressing this gene show an increase in stem thickness.	extensin 4 (EXT4); FUNCTIONS IN: structural constituent of cell wall; INVOLVED IN: response to jasmonic acid stimulus, response to wounding, response to abscisic acid stimulus, response to salicylic acid stimulus; LOCATED IN: endomembrane system; EXPRESSED IN: 10 plant structures; EXPRESSED DURING: 6 growth stages; BEST Arabidopsis thaliana protein match is: extensin 3 (TAIR:AT1G21310.1); Has 705…	protein_coding	extensin 4	Encodes an Arabidopsis extensin gene that belongs to cell-wall hydroxyproline-rich glycoproteins. The cross-link of extensins enforces cell wall strength. Transgenic plants overexpressing this gene show an increase in stem thickness.	extensin 4;(source:Araport11)
AT5G25250		17.1833	13.1304	1.11671	0.645165	3.93002	1.82026e-40	8.63822e-37	FLOT1	flotillin 1	'35.2'	'not assigned.unknown'	'FUNCTIONS IN: molecular_function unknown; INVOLVED IN: biological_process unknown; LOCATED IN: plasma membrane, vacuole; EXPRESSED IN: cultured cell; CONTAINS InterPro DOMAIN/s: Band 7 protein (InterPro:IPR001107); BEST Arabidopsis thaliana protein match is: unknown protein (TAIR:AT5G25260.1); Has 4072 Blast hits to 3210 proteins in 656 species: Archae - 10; Bacteria - 1411; Metazoa - 994; Fungi…	protein_coding	SPFH/Band 7/PHB domain-containing membrane-associated protein family	Encodes a protein that is involved in a membrane microdomain-dependent, but clathrin-independent, endocytic pathway required for optimal seedling development.	SPFH/Band 7/PHB domain-containing membrane-associated protein family; FUNCTIONS IN: molecular_function unknown; INVOLVED IN: biological_process unknown; LOCATED IN: plasma membrane, vacuole; EXPRESSED IN: cultured cell; CONTAINS InterPro DOMAIN/s: Band 7 protein (InterPro:IPR001107); BEST Arabidopsis thaliana protein match is: SPFH/Band 7/PHB domain-containing membrane-associated protein family (…	protein_coding	SPFH/Band 7/PHB domain-containing membrane-associated protein family	Encodes a protein that is involved in a membrane microdomain-dependent, but clathrin-independent, endocytic pathway required for optimal seedling development. The mRNA is cell-to-cell mobile.	SPFH/Band 7/PHB domain-containing membrane-associated protein family;(source:Araport11)
AT4G36430		35.8777	39.3319	2.9427	3.37384	3.36746	5.4192e-37	2.14311e-33	NA	NA	'26.12'	'misc.peroxidases'	'peroxidase, putative | chr4:17204478-17205966 REVERSE'	protein_coding	Peroxidase superfamily protein	NA	Peroxidase superfamily protein; FUNCTIONS IN: peroxidase activity, heme binding; INVOLVED IN: response to other organism; LOCATED IN: cell wall; EXPRESSED IN: 8 plant structures; EXPRESSED DURING: 4 anthesis, C globular stage, 4 leaf senescence stage; CONTAINS InterPro DOMAIN/s: Haem peroxidase (InterPro:IPR010255), Plant peroxidase (InterPro:IPR000823), Peroxidases heam-ligand binding site (Inte…	protein_coding	Peroxidase superfamily protein	NA	Peroxidase superfamily protein;(source:Araport11)
AT3G04070		18.2048	27.1196	1.34047	1.90033	3.58983	3.44176e-36	1.16666e-32	ANAC047 ,NAC047 ,SHG ,SHYG	NAC domain containing protein 47 ,SPEEDY HYPONASTIC GROWTH	'27.3.27' ,'33.99'	'RNA.regulation of transcription.NAC domain transcription factor family' ,'development.unspecified'	'Symbols: anac047 | anac047 (Arabidopsis NAC domain containing protein 47); transcription factor | chr3:1061526-1063103 REVERSE'	protein_coding	NAC domain containing protein 47	NA	NAC domain containing protein 47 (NAC047); FUNCTIONS IN: sequence-specific DNA binding transcription factor activity; INVOLVED IN: multicellular organismal development, regulation of transcription; LOCATED IN: cellular_component unknown; EXPRESSED IN: 16 plant structures; EXPRESSED DURING: 7 growth stages; CONTAINS InterPro DOMAIN/s: No apical meristem (NAM) protein (InterPro:IPR003441); BEST Ara…	protein_coding	NAC domain containing protein 47	NA	NAC domain containing protein 47;(source:Araport11)
AT1G14880		78.4106	20.6683	0.644062	0.461539	6.1522	2.49139e-34	7.38945e-31	AtPCR1 ,PCR1	NA ,PLANT CADMIUM RESISTANCE 1	'35.1'	'not assigned.no ontology'	'unknown protein | chr1:5132535-5133716 REVERSE'	protein_coding	PLANT CADMIUM RESISTANCE 1	NA	PLANT CADMIUM RESISTANCE 1 (PCR1); FUNCTIONS IN: molecular_function unknown; INVOLVED IN: biological_process unknown; LOCATED IN: vacuole; CONTAINS InterPro DOMAIN/s: Protein of unknown function Cys-rich (InterPro:IPR006461); BEST Arabidopsis thaliana protein match is: PLANT CADMIUM RESISTANCE 2 (TAIR:AT1G14870.1); Has 778 Blast hits to 777 proteins in 111 species: Archae - 0; Bacteria - 0; Metaz…	protein_coding	PLANT CADMIUM RESISTANCE 1	NA	PLANT CADMIUM RESISTANCE 1;(source:Araport11)
AT2G26560		40.6831	20.1663	1.94288	1.77295	3.74522	8.64029e-34	2.27796e-30	PLA IIA ,PLA2A ,PLAII alpha ,PLP2	PHOSPHOLIPASE A 2A ,phospholipase A 2A ,NA ,PATATIN-LIKE PROTEIN 2	'33.1'	'development.storage proteins'	'Symbols: PLP2, PLA IIA, PLA2A | PLA2A (PHOSPHOLIPASE A 2A); lipase/ nutrient reservoir | chr2:11293769-11295806 REVERSE'	protein_coding	phospholipase A 2A	Encodes a lipid acyl hydrolase with wide substrate specificity that accumulates upon infection by fungal and bacterial pathogens. Protein is localized in the cytoplasm in healthy leaves, and in membranes in infected cells. Plays a role in cell death and differentially affects the accumulation of oxylipins. Contributes to resistance to virus.	phospholipase A 2A (PLA2A); FUNCTIONS IN: lipase activity, nutrient reservoir activity; INVOLVED IN: in 6 processes; LOCATED IN: membrane, cytoplasm; EXPRESSED IN: 11 plant structures; EXPRESSED DURING: 8 growth stages; CONTAINS InterPro DOMAIN/s: Acyl transferase/acyl hydrolase/lysophospholipase (InterPro:IPR016035), Patatin (InterPro:IPR002641); BEST Arabidopsis thaliana protein match is: Acyl …	protein_coding	phospholipase A 2A	Encodes a lipid acyl hydrolase with wide substrate specificity that accumulates upon infection by fungal and bacterial pathogens. Protein is localized in the cytoplasm in healthy leaves, and in membranes in infected cells. Plays a role in cell death and differentially affects the accumulation of oxylipins. Contributes to resistance to virus.	phospholipase A 2A;(source:Araport11)
AT1G73805	SARD1	10.6957	8.07004	0.325563	0.409392	4.46328	7.50809e-33	1.78152e-29	SARD1	SAR Deficient 1	'30.3'	'signalling.calcium'	'calmodulin binding | chr1:27745427-27749178 REVERSE'	protein_coding	Calmodulin binding protein-like	Encodes SAR Deficient 1 (SARD1), a key regulator for ICS1 (Isochorismate Synthase 1) induction and salicylic acid (SA) synthesis.	Calmodulin binding protein-like; CONTAINS InterPro DOMAIN/s: Calmodulin binding protein-like (InterPro:IPR012416); BEST Arabidopsis thaliana protein match is: Calmodulin-binding protein (TAIR:AT5G57580.1); Has 30201 Blast hits to 17322 proteins in 780 species: Archae - 12; Bacteria - 1396; Metazoa - 17338; Fungi - 3422; Plants - 5037; Viruses - 0; Other Eukaryotes - 2996 (source: NCBI BLink).	protein_coding	Calmodulin binding protein-like	Encodes SAR Deficient 1 (SARD1), a key regulator for ICS1 (Isochorismate Synthase 1) induction and salicylic acid (SA) synthesis.	Calmodulin binding protein-like protein;(source:Araport11)
AT3G49120		412.058	309.62	35.0655	40.6438	3.0332	2.94817e-32	6.35948e-29	ATPCB ,ATPERX34 ,PERX34 ,PRX34 ,PRXCB	ARABIDOPSIS THALIANA PEROXIDASE CB ,NA ,PEROXIDASE 34 ,peroxidase CB	'26.12'	'misc.peroxidases'	'Symbols: ATPERX34, PERX34, PRXCB, ATPCB | PRXCB (PEROXIDASE CB); peroxidase | chr3:18207651-18210132 FORWARD'	protein_coding	peroxidase CB	Class III peroxidase Perx34. Expressed in roots, leaves and stems. Located in the cell wall. Involved in cell elongation. Expression activated by light. May play a role in generating H2O2 during defense response.	peroxidase CB (PRXCB); FUNCTIONS IN: peroxidase activity; INVOLVED IN: oxygen and reactive oxygen species metabolic process, response to light stimulus, defense response to bacterium, defense response to fungus, unidimensional cell growth; LOCATED IN: apoplast, cell wall, plasma membrane, vacuole, plant-type cell wall; EXPRESSED IN: stem, root, guard cell, cultured cell, leaf; EXPRESSED DURING: s…	protein_coding	peroxidase CB	Class III peroxidase Perx34. Expressed in roots, leaves and stems. Located in the cell wall. Involved in cell elongation. Expression activated by light. May play a role in generating H2O2 during defense response. The mRNA is cell-to-cell mobile.	peroxidase CB;(source:Araport11)
AT4G14630		55.3643	46.6319	5.40532	4.04148	3.23762	3.55645e-32	7.03229e-29	GLP9	germin-like protein 9	'20.2.99'	'stress.abiotic.unspecified'	'Symbols: GLP9 | GLP9 (GERMIN-LIKE PROTEIN 9); manganese ion binding / nutrient reservoir | chr4:8392841-8393813 FORWARD'	protein_coding	germin-like protein 9	germin-like protein with N-terminal signal sequence that may target it to the vacuole, plasma membrane and/or outside the cell.	germin-like protein 9 (GLP9); FUNCTIONS IN: manganese ion binding, nutrient reservoir activity; INVOLVED IN: response to salt stress; LOCATED IN: extracellular region, plasma membrane, plant-type vacuole; EXPRESSED IN: stem, hypocotyl, sepal, root, stamen; EXPRESSED DURING: 4 anthesis; CONTAINS InterPro DOMAIN/s: Cupin, RmlC-type (InterPro:IPR011051), Cupin 1 (InterPro:IPR006045), Germin (InterPr…	protein_coding	germin-like protein 9	germin-like protein with N-terminal signal sequence that may target it to the vacuole, plasma membrane and/or outside the cell. The mRNA is cell-to-cell mobile.	germin-like protein 9;(source:Araport11)
AT2G18690		65.2792	55.8053	7.39355	6.79083	2.88304	3.87239e-31	7.068e-28	NA	NA	'35.2'	'not assigned.unknown'	'unknown protein | chr2:8097420-8098827 FORWARD'	protein_coding	NA	NA	unknown protein; FUNCTIONS IN: molecular_function unknown; INVOLVED IN: biological_process unknown; LOCATED IN: membrane; EXPRESSED IN: 17 plant structures; EXPRESSED DURING: 9 growth stages; CONTAINS InterPro DOMAIN/s: Protein of unknown function DUF975 (InterPro:IPR010380); BEST Arabidopsis thaliana protein match is: unknown protein (TAIR:AT2G18680.1); Has 213 Blast hits to 211 proteins in 20 s…	protein_coding	NA	NA	transmembrane protein;(source:Araport11)
AT3G55970		26.7386	5.87386	1.04838	0.408813	4.10451	2.15348e-30	3.64983e-27	ATJRG21 ,JAO3 ,JOX3 ,JRG21	NA ,Jasmonic Acid Oxidase 3 ,JASMONATE-INDUCED OXYGENASE3 ,jasmonate-regulated gene 21	'16.8.1'	'secondary metabolism.flavonoids.anthocyanins'	'oxidoreductase, 2OG-Fe(II) oxygenase family protein | chr3:20766735-20769324 REVERSE'	protein_coding	jasmonate-regulated gene 21	NA	jasmonate-regulated gene 21 (JRG21); FUNCTIONS IN: oxidoreductase activity, iron ion binding; INVOLVED IN: oxidation reduction; LOCATED IN: cellular_component unknown; EXPRESSED IN: 10 plant structures; EXPRESSED DURING: LP.06 six leaves visible, LP.04 four leaves visible, 4 anthesis, C globular stage, petal differentiation and expansion stage; CONTAINS InterPro DOMAIN/s: Isopenicillin N synthase…	protein_coding	jasmonate-regulated gene 21	One of 4 paralogs encoding a 2-oxoglutarate/Fe(II)-dependent oxygenases that hydroxylates JA to 12-OH-JA.	jasmonate-regulated gene 21;(source:Araport11)
AT5G39580		85.0507	135.248	12.7824	17.795	2.62173	6.22643e-30	9.84938e-27	NA	NA	'26.12'	'misc.peroxidases'	'peroxidase, putative | chr5:15847081-15849108 REVERSE'	protein_coding	Peroxidase superfamily protein	NA	Peroxidase superfamily protein; FUNCTIONS IN: peroxidase activity, heme binding; INVOLVED IN: defense response to fungus, N-terminal protein myristoylation; LOCATED IN: endomembrane system; EXPRESSED IN: 17 plant structures; EXPRESSED DURING: 12 growth stages; CONTAINS InterPro DOMAIN/s: Haem peroxidase (InterPro:IPR010255), Plant peroxidase (InterPro:IPR000823), Haem peroxidase, plant/fungal/bac…	protein_coding	Peroxidase superfamily protein	NA	Peroxidase superfamily protein;(source:Araport11)
AT5G49850		8.8593	3.26277	0.300668	0.185423	4.33722	4.03771e-29	5.98792e-26	NA	NA	'26.16'	'misc.myrosinases-lectin-jacalin'	'jacalin lectin family protein | chr5:20259908-20262585 REVERSE'	protein_coding	Mannose-binding lectin superfamily protein	NA	Mannose-binding lectin superfamily protein; CONTAINS InterPro DOMAIN/s: Mannose-binding lectin (InterPro:IPR001229); BEST Arabidopsis thaliana protein match is: Mannose-binding lectin superfamily protein (TAIR:AT5G49870.1); Has 1807 Blast hits to 1807 proteins in 277 species: Archae - 0; Bacteria - 0; Metazoa - 736; Fungi - 347; Plants - 385; Viruses - 0; Other Eukaryotes - 339 (source: NCBI BLin…	protein_coding	Mannose-binding lectin superfamily protein	NA	Mannose-binding lectin superfamily protein;(source:Araport11)
AT2G05510		504.13	392.582	78.1773	51.34	2.61914	1.81097e-28	2.52769e-25	NA	NA	'35.1.40'	'not assigned.no ontology.glycine rich proteins'	'glycine-rich protein | chr2:2015706-2016749 FORWARD'	protein_coding	Glycine-rich protein family	NA	Glycine-rich protein family; FUNCTIONS IN: molecular_function unknown; INVOLVED IN: biological_process unknown; LOCATED IN: endomembrane system; CONTAINS InterPro DOMAIN/s: Glycine rich protein (InterPro:IPR010800); BEST Arabidopsis thaliana protein match is: GLYCINE RICH PROTEIN 9 (TAIR:AT2G05440.1); Has 96640 Blast hits to 23865 proteins in 1692 species: Archae - 84; Bacteria - 39011; Metazoa -…	protein_coding	Glycine-rich protein family	NA	Glycine-rich protein family;(source:Araport11)
AT2G45220		61.1382	40.4519	6.14587	5.91108	2.83545	3.60623e-27	4.75382e-24	AtPME17 ,PME17	NA ,pectin methylesterase 17	'10.8.99'	'cell wall.pectin*esterases.misc'	'pectinesterase family protein | chr2:18644084-18646447 REVERSE'	protein_coding	Plant invertase/pectin methylesterase inhibitor superfamily	NA	Plant invertase/pectin methylesterase inhibitor superfamily; FUNCTIONS IN: enzyme inhibitor activity, pectinesterase activity; INVOLVED IN: cell wall modification; LOCATED IN: membrane, plant-type cell wall; EXPRESSED IN: 9 plant structures; EXPRESSED DURING: 4 anthesis, C globular stage, petal differentiation and expansion stage; CONTAINS InterPro DOMAIN/s: Carbohydrate-binding/sugar hydrolysis …	protein_coding	Plant invertase/pectin methylesterase inhibitor superfamily	NA	Plant invertase/pectin methylesterase inhibitor superfamily;(source:Araport11)
AT4G02330		17.947	31.4641	2.09164	4.26552	2.77927	4.07913e-27	5.09418e-24	AtPME41 ,ATPMEPCRB ,PME41	NA ,pectin methylesterase 41	'10.8.1'	'cell wall.pectin*esterases.PME'	'Symbols: ATPMEPCRB | ATPMEPCRB; pectinesterase | chr4:1032413-1035037 FORWARD'	protein_coding	Plant invertase/pectin methylesterase inhibitor superfamily	Encodes a pectin methylesterase that is sensitive to chilling stress and brassinosteroid regulation.	ATPMEPCRB; FUNCTIONS IN: pectinesterase activity; INVOLVED IN: response to salt stress; LOCATED IN: endomembrane system, cell wall; EXPRESSED IN: 20 plant structures; EXPRESSED DURING: 13 growth stages; CONTAINS InterPro DOMAIN/s: Pectinesterase, active site (InterPro:IPR018040), Pectin lyase fold/virulence factor (InterPro:IPR011050), Pectinesterase, catalytic (InterPro:IPR000070), Pectinesteras…	protein_coding	Plant invertase/pectin methylesterase inhibitor superfamily	Encodes a pectin methylesterase that is sensitive to chilling stress and brassinosteroid regulation.	Plant invertase/pectin methylesterase inhibitor superfamily;(source:Araport11)
AT5G20230		243.247	369.934	34.9056	61.7468	2.48829	8.44715e-26	1.00217e-22	ATBCB ,BCB ,SAG14	blue-copper-binding protein ,BLUE COPPER BINDING PROTEIN ,SENESCENCE ASSOCIATED GENE 14	'26.19'	'misc.plastocyanin-like'	'Symbols: ATBCB, BCB | ATBCB (ARABIDOPSIS BLUE-COPPER-BINDING PROTEIN); copper ion binding / electron carrier | chr5:6826506-6827629 FORWARD'	protein_coding	blue-copper-binding protein	Al-stress-induced gene	blue-copper-binding protein (BCB); FUNCTIONS IN: electron carrier activity, copper ion binding; INVOLVED IN: response to oxidative stress, response to salt stress, aluminum ion transport, response to wounding, response to absence of light; LOCATED IN: anchored to plasma membrane, plasma membrane, vacuole, anchored to membrane; EXPRESSED IN: 24 plant structures; EXPRESSED DURING: 12 growth stages;…	protein_coding	blue-copper-binding protein	Encodes a Al-stress-induced gene. Along with TCF, it promotes lignin biosynthesis in response to cold stress. The mRNA is cell-to-cell mobile.	blue-copper-binding protein;(source:Araport11)
AT5G11920		8.68338	7.48057	0.630051	0.666626	3.42891	1.00705e-25	1.13787e-22	AtcwINV6 ,cwINV6	6-&1-fructan exohydrolase	'3.5'	'minor CHO metabolism.others'	'Symbols: AtcwINV6 | AtcwINV6 (6-&1-fructan exohydrolase); hydrolase, hydrolyzing O-glycosyl compounds / inulinase/ levanase | chr5:3839391-3842371 FORWARD'	protein_coding	6-&1-fructan exohydrolase	Encodes a protein with fructan exohydrolase (FEH) activity acting on both inulin and levan-type fructans (1- and 6-FEH). The enzyme does not have invertase activity.	6-&1-fructan exohydrolase (cwINV6); FUNCTIONS IN: inulinase activity, hydrolase activity, hydrolyzing O-glycosyl compounds, levanase activity; INVOLVED IN: carbohydrate metabolic process; EXPRESSED IN: 10 plant structures; EXPRESSED DURING: 8 growth stages; CONTAINS InterPro DOMAIN/s: Glycoside hydrolase, family 32 (InterPro:IPR001362), Glycoside hydrolase, family 32, active site (InterPro:IPR018…	protein_coding	6-&1-fructan exohydrolase	Encodes a protein with fructan exohydrolase (FEH) activity acting on both inulin and levan-type fructans (1- and 6-FEH). The enzyme does not have invertase activity.	6-%261-fructan exohydrolase;(source:Araport11)
AT4G25810		33.9629	64.8488	5.37478	6.32448	2.80119	2.01944e-25	2.17805e-22	XTH23 ,XTR6	xyloglucan endotransglucosylase/hydrolase 23 ,xyloglucan endotransglycosylase 6	'10.7'	'cell wall.modification'	'Symbols: XTR6, XTH23 | XTR6 (XYLOGLUCAN ENDOTRANSGLYCOSYLASE 6); hydrolase, acting on glycosyl bonds / hydrolase, hydrolyzing O-glycosyl compounds / xyloglucan:xyloglucosyl transferase | chr4:13128643-13129884 FORWARD'	protein_coding	xyloglucan endotransglycosylase 6	xyloglucan endotransglycosylase-related protein (XTR6)	xyloglucan endotransglycosylase 6 (XTR6); FUNCTIONS IN: hydrolase activity, acting on glycosyl bonds, xyloglucan:xyloglucosyl transferase activity, hydrolase activity, hydrolyzing O-glycosyl compounds; INVOLVED IN: carbohydrate metabolic process, cellular glucan metabolic process; LOCATED IN: cell wall; EXPRESSED IN: 14 plant structures; EXPRESSED DURING: 8 growth stages; CONTAINS InterPro DOMAIN…	protein_coding	xyloglucan endotransglycosylase 6	xyloglucan endotransglycosylase-related protein (XTR6)	xyloglucan endotransglycosylase 6;(source:Araport11)
AT1G02920		322.317	236.079	20.0181	34.2701	3.19214	8.50705e-25	8.77632e-22	ATGST11 ,ATGSTF7 ,ATGSTF8 ,GST11 ,GSTF7	ARABIDOPSIS GLUTATHIONE S-TRANSFERASE 11 ,NA ,GLUTATHIONE S-TRANSFERASE 11 ,glutathione S-transferase 7	'26.9'	'misc.glutathione S transferases'	'Symbols: ATGSTF7, GST11, ATGSTF8, GSTF7 | GSTF7; copper ion binding / glutathione binding / glutathione transferase | chr1:658657-659771 REVERSE'	protein_coding	glutathione S-transferase 7	Encodes glutathione transferase belonging to the phi class of GSTs. Naming convention according to Wagner et al. (2002).	glutathione S-transferase 7 (GSTF7); FUNCTIONS IN: glutathione transferase activity, copper ion binding, cobalt ion binding, glutathione binding; INVOLVED IN: defense response to fungus, incompatible interaction, response to cadmium ion, response to salt stress, defense response to bacterium, toxin catabolic process; LOCATED IN: nucleus, vacuole, cytoplasm; EXPRESSED IN: root, cultured cell, leaf…	protein_coding	glutathione S-transferase 7	Encodes glutathione transferase belonging to the phi class of GSTs. Naming convention according to Wagner et al. (2002).	glutathione S-transferase 7;(source:Araport11)
AT3G01190		5.0949	5.58709	30.9883	28.8996	-2.69633	8.96844e-25	8.8668e-22	NA	NA	'26.12'	'misc.peroxidases'	'peroxidase 27 (PER27) (P27) (PRXR7) | chr3:67058-68536 REVERSE'	protein_coding	Peroxidase superfamily protein	NA	Peroxidase superfamily protein; FUNCTIONS IN: peroxidase activity, heme binding; INVOLVED IN: response to oxidative stress, oxidation reduction; LOCATED IN: endomembrane system; EXPRESSED IN: hypocotyl, root; CONTAINS InterPro DOMAIN/s: Haem peroxidase (InterPro:IPR010255), Plant peroxidase (InterPro:IPR000823), Peroxidases heam-ligand binding site (InterPro:IPR019793), Haem peroxidase, plant/fun…	protein_coding	Peroxidase superfamily protein	NA	Peroxidase superfamily protein;(source:Araport11)
AT3G28510		6.49322	4.29792	0.176055	0.254139	4.43121	1.09285e-24	1.03725e-21	NA	NA	'29.5.9'	'protein.degradation.AAA type'	'AAA-type ATPase family protein | chr3:10685524-10687364 FORWARD'	protein_coding	P-loop containing nucleoside triphosphate hydrolases superfamily protein	NA	P-loop containing nucleoside triphosphate hydrolases superfamily protein; FUNCTIONS IN: nucleoside-triphosphatase activity, ATPase activity, nucleotide binding, ATP binding; EXPRESSED IN: 7 plant structures; EXPRESSED DURING: LP.06 six leaves visible, LP.04 four leaves visible, 4 anthesis, 4 leaf senescence stage; CONTAINS InterPro DOMAIN/s: ATPase, AAA-type, core (InterPro:IPR003959), ATPase, AA…	protein_coding	P-loop containing nucleoside triphosphate hydrolases superfamily protein	NA	P-loop containing nucleoside triphosphate hydrolases superfamily protein;(source:Araport11)
AT3G18250		594.192	212.181	16.1736	17.5883	4.15849	1.43799e-24	1.31233e-21	NA	NA	'35.2'	'not assigned.unknown'	'unknown protein | chr3:6258067-6258417 REVERSE'	protein_coding	Putative membrane lipoprotein	NA	Putative membrane lipoprotein; Has 25 Blast hits to 25 proteins in 10 species: Archae - 0; Bacteria - 2; Metazoa - 2; Fungi - 1; Plants - 18; Viruses - 0; Other Eukaryotes - 2 (source: NCBI BLink).	protein_coding	Putative membrane lipoprotein	NA	Putative membrane lipoprotein;(source:Araport11)
AT5G25260		6.81539	7.01755	0.514982	0.4156	3.68906	1.75439e-24	1.54179e-21	flot2	Flotilin2	'35.2'	'not assigned.unknown'	'FUNCTIONS IN: molecular_function unknown; INVOLVED IN: biological_process unknown; LOCATED IN: plasma membrane; EXPRESSED IN: cultured cell; CONTAINS InterPro DOMAIN/s: Band 7 protein (InterPro:IPR001107); BEST Arabidopsis thaliana protein match is: unknown protein (TAIR:AT5G25250.1); Has 4214 Blast hits to 3442 proteins in 652 species: Archae - 14; Bacteria - 1365; Metazoa - 1204; Fungi - 198; …	protein_coding	SPFH/Band 7/PHB domain-containing membrane-associated protein family	NA	SPFH/Band 7/PHB domain-containing membrane-associated protein family; FUNCTIONS IN: molecular_function unknown; INVOLVED IN: biological_process unknown; LOCATED IN: plasma membrane; EXPRESSED IN: cultured cell; CONTAINS InterPro DOMAIN/s: Band 7 protein (InterPro:IPR001107); BEST Arabidopsis thaliana protein match is: SPFH/Band 7/PHB domain-containing membrane-associated protein family (TAIR:AT5G…	protein_coding	SPFH/Band 7/PHB domain-containing membrane-associated protein family	Belongs to the group of plant flotillins, which are plasma membrane proteins. Flot2 complexes may be involved in plant?pathogen interactions, water transport and intracellular trafficking.	SPFH/Band 7/PHB domain-containing membrane-associated protein family;(source:Araport11)
AT1G26380		7.29541	6.87221	0.232113	0.535009	4.09375	4.76371e-24	4.03691e-21	AtBBE3 ,FOX ,FOX1	NA ,FAD-LINKED OXIDOREDUCTASE ,FAD-LINKED OXIDOREDUCTASE 1	'26.8'	'misc.nitrilases, *nitrile lyases, berberine bridge enzymes, reticuline oxidases, troponine reductases'	'FAD-binding domain-containing protein | chr1:9126737-9128528 REVERSE'	protein_coding	FAD-binding Berberine family protein	NA	FAD-binding Berberine family protein; FUNCTIONS IN: electron carrier activity, oxidoreductase activity, FAD binding, catalytic activity; LOCATED IN: endomembrane system; EXPRESSED IN: 9 plant structures; EXPRESSED DURING: LP.06 six leaves visible, LP.04 four leaves visible, 4 anthesis, LP.08 eight leaves visible; CONTAINS InterPro DOMAIN/s: FAD-binding, type 2 (InterPro:IPR016166), Berberine/berb…	protein_coding	FAD-binding Berberine family protein	Functions in the biosynthesis of 4-hydroxy indole-3-carbonyl nitrile (4-OH-ICN), a cyanogenic phytoalexin in Arabidopsis. FOX1 acts as a dehydrogenase on indole cyanohydrin to form indole carbonyl nitrile.	FAD-binding Berberine family protein;(source:Araport11)
AT2G19190		6.20314	7.09581	0.592367	0.868567	2.99667	1.84983e-23	1.51354e-20	FRK1 ,SIRK	FLG22-induced receptor-like kinase 1 ,se- nescence-induced receptor-like kinase	'30.2.1'	'signalling.receptor kinases.leucine rich repeat I'	'Symbols: FRK1 | FRK1 (FLG22-INDUCED RECEPTOR-LIKE KINASE 1); kinase | chr2:8326049-8329944 REVERSE'	protein_coding	FLG22-induced receptor-like kinase 1	Receptor-like protein kinase. Involved in early defense signaling.	FLG22-induced receptor-like kinase 1 (FRK1); FUNCTIONS IN: kinase activity; INVOLVED IN: defense response to bacterium; LOCATED IN: endomembrane system; EXPRESSED IN: stem, sepal, stamen; EXPRESSED DURING: 4 anthesis; CONTAINS InterPro DOMAIN/s: Protein kinase, ATP binding site (InterPro:IPR017441), Serine/threonine-protein kinase domain (InterPro:IPR002290), Leucine-rich repeat (InterPro:IPR0016…	protein_coding	FLG22-induced receptor-like kinase 1	Encodes a receptor-like protein kinase that is involved in early defense signaling. Expression of this gene is strongly induced during leaf senescence. It is a target of the transcription factor AtWRKY6.	FLG22-induced receptor-like kinase 1;(source:Araport11)
AT2G01520		46.4717	188.628	188.709	764.136	-2.21783	2.88847e-22	2.28459e-19	MLP328 ,ZCE1	MLP-like protein 328 ,(Zusammen-CA)-enhanced 1	'20.2.99'	'stress.abiotic.unspecified'	'Symbols: MLP328 | MLP328 (MLP-LIKE PROTEIN 328); copper ion binding | chr2:235925-237147 FORWARD'	protein_coding	MLP-like protein 328	Encodes a cis-cinnamic acid responsive gene that is a member of the major latex protein-like gene family and plays a role in promoting vegetative growth and delaying &#64258;owering.	MLP-like protein 328 (MLP328); FUNCTIONS IN: copper ion binding; INVOLVED IN: response to zinc ion; LOCATED IN: cellular_component unknown; EXPRESSED IN: 13 plant structures; EXPRESSED DURING: 7 growth stages; CONTAINS InterPro DOMAIN/s: Bet v I allergen (InterPro:IPR000916); BEST Arabidopsis thaliana protein match is: Polyketide cyclase/dehydrase and lipid transport superfamily protein (TAIR:AT4…	protein_coding	MLP-like protein 328	Encodes a cis-cinnamic acid responsive gene that is a member of the major latex protein-like gene family and plays a role in promoting vegetative growth and delaying &#64258;owering. The mRNA is cell-to-cell mobile.	MLP-like protein 328;(source:Araport11)
AT1G52070		1.21511	2.40042	21.2996	14.0016	-3.53998	3.8574e-22	2.95253e-19	NA	NA	'17.7.3'	'hormone metabolism.jasmonate.induced-regulated-responsive-activated'	'jacalin lectin family protein | chr1:19364888-19366924 REVERSE'	protein_coding	Mannose-binding lectin superfamily protein	NA	Mannose-binding lectin superfamily protein; FUNCTIONS IN: molecular_function unknown; INVOLVED IN: biological_process unknown; LOCATED IN: endomembrane system; EXPRESSED IN: root; CONTAINS InterPro DOMAIN/s: Mannose-binding lectin (InterPro:IPR001229); BEST Arabidopsis thaliana protein match is: Mannose-binding lectin superfamily protein (TAIR:AT1G52060.1); Has 1736 Blast hits to 822 proteins in …	protein_coding	Mannose-binding lectin superfamily protein	NA	Mannose-binding lectin superfamily protein;(source:Araport11)
AT5G03350		108.009	62.8915	5.9701	9.349	3.25556	5.25803e-22	3.89883e-19	NA	NA	'26.16'	'misc.myrosinases-lectin-jacalin'	'legume lectin family protein | chr5:815674-816658 REVERSE'	protein_coding	Legume lectin family protein	NA	Legume lectin family protein; FUNCTIONS IN: carbohydrate binding, binding; INVOLVED IN: biological_process unknown; LOCATED IN: apoplast, cell wall, chloroplast; EXPRESSED IN: 19 plant structures; EXPRESSED DURING: 12 growth stages; CONTAINS InterPro DOMAIN/s: Legume lectin, beta chain (InterPro:IPR001220), Concanavalin A-like lectin/glucanase, subgroup (InterPro:IPR013320), Concanavalin A-like l…	protein_coding	Legume lectin family protein	NA	Legume lectin family protein;(source:Araport11)
AT1G26410		5.24581	5.5645	0.173914	0.429484	4.06432	6.60226e-22	4.74722e-19	AtBBE6	NA	'26.8'	'misc.nitrilases, *nitrile lyases, berberine bridge enzymes, reticuline oxidases, troponine reductases'	'FAD-binding domain-containing protein | chr1:9138675-9140439 REVERSE'	protein_coding	FAD-binding Berberine family protein	NA	FAD-binding Berberine family protein; FUNCTIONS IN: electron carrier activity, oxidoreductase activity, FAD binding, catalytic activity; LOCATED IN: cellular_component unknown; CONTAINS InterPro DOMAIN/s: FAD-binding, type 2 (InterPro:IPR016166), Berberine/berberine-like (InterPro:IPR012951), FAD linked oxidase, N-terminal (InterPro:IPR006094); BEST Arabidopsis thaliana protein match is: FAD-bind…	protein_coding	FAD-binding Berberine family protein	NA	FAD-binding Berberine family protein;(source:Araport11)
AT4G12545		13.7739	25.3849	99.352	166.252	-2.97762	8.13155e-22	5.67486e-19	NA	NA	'26.21'	'misc.protease inhibitor/seed storage/lipid transfer protein (LTP) family protein'	'protease inhibitor/seed storage/lipid transfer protein (LTP) family protein | chr4:7434199-7434858 FORWARD'	protein_coding	Bifunctional inhibitor/lipid-transfer protein/seed storage 2S albumin superfamily protein	NA	Bifunctional inhibitor/lipid-transfer protein/seed storage 2S albumin superfamily protein; FUNCTIONS IN: molecular_function unknown; INVOLVED IN: lipid transport; LOCATED IN: endomembrane system; CONTAINS InterPro DOMAIN/s: Bifunctional inhibitor/plant lipid transfer protein/seed storage (InterPro:IPR016140), Plant lipid transfer protein/seed storage/trypsin-alpha amylase inhibitor (InterPro:IPR0…	protein_coding	Bifunctional inhibitor/lipid-transfer protein/seed storage 2S albumin superfamily protein	NA	Bifunctional inhibitor/lipid-transfer protein/seed storage 2S albumin superfamily protein;(source:Araport11)
AT1G02930		459.393	263.857	41.6957	47.7434	2.76021	1.30625e-21	8.8556e-19	ATGST1 ,ATGSTF3 ,ATGSTF6 ,ERD11 ,GST1 ,GSTF6	ARABIDOPSIS GLUTATHIONE S-TRANSFERASE 1 ,ARABIDOPSIS THALIANA GLUATIONE S-TRANSFERASE F3 ,GLUTATHIONE S-TRANSFERASE ,EARLY RESPONSIVE TO DEHYDRATION 11 ,GLUTATHIONE S-TRANSFERASE 1 ,glutathione S-transferase 6	'26.9'	'misc.glutathione S transferases'	'Symbols: ATGSTF6, GST1, ERD11, ATGSTF3, GSTF6 | ATGSTF6 (GLUTATHIONE S-TRANSFERASE); copper ion binding / glutathione binding / glutathione transferase | chr1:661177-662427 REVERSE'	protein_coding	glutathione S-transferase 6	Encodes glutathione transferase belonging to the phi class of GSTs. Naming convention according to Wagner et al. (2002).	glutathione S-transferase 6 (GSTF6); FUNCTIONS IN: glutathione transferase activity, copper ion binding, cobalt ion binding, glutathione binding; INVOLVED IN: in 7 processes; LOCATED IN: mitochondrion, cell wall, vacuole, cytoplasm; EXPRESSED IN: fruit, root, cultured cell, leaf; EXPRESSED DURING: seedling growth, seed development stages; CONTAINS InterPro DOMAIN/s: Thioredoxin fold (InterPro:IPR…	protein_coding	glutathione S-transferase 6	Encodes glutathione transferase belonging to the phi class of GSTs. Naming convention according to Wagner et al. (2002).	glutathione S-transferase 6;(source:Araport11)
AT5G43580		929.506	520.929	185.7	87.4551	2.24956	8.03668e-21	5.29706e-18	UPI	UNUSUAL SERINE PROTEASE INHIBITOR	'29.5'	'protein.degradation'	'serine-type endopeptidase inhibitor | chr5:17507883-17508642 REVERSE'	protein_coding	Serine protease inhibitor, potato inhibitor I-type family protein	Predicted to encode a PR (pathogenesis-related) peptide that belongs to the PR-6 proteinase inhibitor family. Functions in resistance to necrotrophic fungi and insect herbivory. Six putative PR-6-type protein encoding genes are found in Arabidopsis: At2g38900, At2g38870, At5g43570, At5g43580, At3g50020 and At3g46860.	Serine protease inhibitor, potato inhibitor I-type family protein; FUNCTIONS IN: serine-type endopeptidase inhibitor activity; INVOLVED IN: response to wounding, defense response; LOCATED IN: cellular_component unknown; EXPRESSED IN: shoot apex, hypocotyl, root, leaf; CONTAINS InterPro DOMAIN/s: Proteinase inhibitor I13, potato inhibitor I (InterPro:IPR000864); BEST Arabidopsis thaliana protein m…	protein_coding	Serine protease inhibitor, potato inhibitor I-type family protein	Predicted to encode a PR (pathogenesis-related) peptide that belongs to the PR-6 proteinase inhibitor family. Functions in resistance to necrotrophic fungi and insect herbivory. Six putative PR-6-type protein encoding genes are found in Arabidopsis: At2g38900, At2g38870, At5g43570, At5g43580, At3g50020 and At3g46860.	Serine protease inhibitor, potato inhibitor I-type family protein;(source:Araport11)
AT5G22570		8.11212	6.17261	0.373051	0.180574	4.53163	9.64172e-21	6.18321e-18	ATWRKY38 ,WRKY38	ARABIDOPSIS THALIANA WRKY DNA-BINDING PROTEIN 38 ,WRKY DNA-binding protein 38	'27.3.32'	'RNA.regulation of transcription.WRKY domain transcription factor family'	'Symbols: WRKY38, ATWRKY38 | WRKY38; transcription factor | chr5:7495539-7496784 REVERSE'	protein_coding	WRKY DNA-binding protein 38	member of WRKY Transcription Factor; Group III	WRKY DNA-binding protein 38 (WRKY38); CONTAINS InterPro DOMAIN/s: DNA-binding WRKY (InterPro:IPR003657); BEST Arabidopsis thaliana protein match is: WRKY DNA-binding protein 62 (TAIR:AT5G01900.1); Has 3118 Blast hits to 2692 proteins in 112 species: Archae - 0; Bacteria - 0; Metazoa - 0; Fungi - 0; Plants - 3102; Viruses - 0; Other Eukaryotes - 16 (source: NCBI BLink).	protein_coding	WRKY DNA-binding protein 38	member of WRKY Transcription Factor; Group III	WRKY DNA-binding protein 38;(source:Araport11)
AT2G18150		12.1085	10.0933	0.172998	0.754493	4.62826	1.60957e-20	1.00505e-17	NA	NA	'26.12'	'misc.peroxidases'	'peroxidase, putative | chr2:7892133-7893653 REVERSE'	protein_coding	Peroxidase superfamily protein	NA	Peroxidase superfamily protein; FUNCTIONS IN: peroxidase activity, heme binding; INVOLVED IN: response to oxidative stress, oxidation reduction, response to nematode; LOCATED IN: cell wall; CONTAINS InterPro DOMAIN/s: Haem peroxidase (InterPro:IPR010255), Plant peroxidase (InterPro:IPR000823), Peroxidases heam-ligand binding site (InterPro:IPR019793), Haem peroxidase, plant/fungal/bacterial (Inte…	protein_coding	Peroxidase superfamily protein	NA	Peroxidase superfamily protein;(source:Araport11)
AT1G27020		45.707	73.6093	9.69963	9.30236	2.40136	2.76262e-20	1.6808e-17	NA	NA	'35.2'	'not assigned.unknown'	'unknown protein | chr1:9378559-9380692 FORWARD'	protein_coding	NA	NA	unknown protein; BEST Arabidopsis thaliana protein match is: unknown protein (TAIR:AT1G27030.1); Has 514 Blast hits to 514 proteins in 175 species: Archae - 0; Bacteria - 311; Metazoa - 0; Fungi - 0; Plants - 65; Viruses - 0; Other Eukaryotes - 138 (source: NCBI BLink).	protein_coding	NA	NA	plant/protein;(source:Araport11)
AT4G12480		735.246	1050.28	180.844	145.218	2.23859	6.73222e-20	3.99355e-17	EARLI1 ,pEARLI 1	EARLY ARABIDOPSIS ALUMINUM INDUCED 1 ,NA	'26.21'	'misc.protease inhibitor/seed storage/lipid transfer protein (LTP) family protein'	'Symbols: pEARLI 1 | pEARLI 1; lipid binding | chr4:7406105-7406937 REVERSE'	protein_coding	Bifunctional inhibitor/lipid-transfer protein/seed storage 2S albumin superfamily protein	a putative lipid transfer protein, vernalization-responsive and cold-induced	pEARLI 1; FUNCTIONS IN: lipid binding; INVOLVED IN: defense response to fungus, lipid transport; LOCATED IN: endomembrane system; EXPRESSED IN: 6 plant structures; EXPRESSED DURING: LP.06 six leaves visible, LP.04 four leaves visible, 4 anthesis, LP.02 two leaves visible, LP.08 eight leaves visible; CONTAINS InterPro DOMAIN/s: Bifunctional inhibitor/plant lipid transfer protein/seed storage (Inte…	protein_coding	Bifunctional inhibitor/lipid-transfer protein/seed storage 2S albumin superfamily protein	Encodes a putative lipid transfer protein, vernalization-responsive and cold-induced. It is involved in priming the SAR and ISR responses, specifically in propagating the cell-to-cell mobile signal.	Bifunctional inhibitor/lipid-transfer protein/seed storage 2S albumin superfamily protein;(source:Araport11)
AT4G08770		38.5535	14.6521	2.50325	2.22125	3.13359	9.78379e-20	5.66219e-17	Prx37	peroxidase 37	'26.12'	'misc.peroxidases'	'peroxidase, putative | chr4:5598115-5600312 REVERSE'	protein_coding	Peroxidase superfamily protein	Encodes a putative apoplastic peroxidase Prx37. Primarily expressed in the vascular bundles. Overexpression renders a dwarf phenotype with smaller plants and delayed development. Plants overexpressing Prx37 also shows an increase in the amount of esterified phenolic material associated with their walls.	Peroxidase superfamily protein; FUNCTIONS IN: peroxidase activity, heme binding; INVOLVED IN: response to oxidative stress, oxidation reduction; LOCATED IN: vacuole; EXPRESSED IN: hypocotyl, root; CONTAINS InterPro DOMAIN/s: Haem peroxidase (InterPro:IPR010255), Plant peroxidase (InterPro:IPR000823), Peroxidases heam-ligand binding site (InterPro:IPR019793), Haem peroxidase, plant/fungal/bacteria…	protein_coding	Peroxidase superfamily protein	Encodes a putative apoplastic peroxidase Prx37. Primarily expressed in the vascular bundles. Overexpression renders a dwarf phenotype with smaller plants and delayed development. Plants overexpressing Prx37 also shows an increase in the amount of esterified phenolic material associated with their walls.	Peroxidase superfamily protein;(source:Araport11)
AT5G54610		3.65677	2.89856	0.0596981	0.0536252	5.65413	1.3537e-19	7.64777e-17	ANK ,BDA1	ankyrin ,bian da 2 (becoming big in Chinese)	'31.1'	'cell.organisation'	'Symbols: ANK | ANK (ankyrin); protein binding | chr5:22184779-22186525 REVERSE'	protein_coding	ankyrin	Induced in response to Salicylic acid. Belongs to the ankyrin repeat protein family.	ankyrin (ANK); CONTAINS InterPro DOMAIN/s: Ankyrin repeat-containing domain (InterPro:IPR020683), Ankyrin repeat (InterPro:IPR002110); BEST Arabidopsis thaliana protein match is: Ankyrin repeat family protein (TAIR:AT5G54620.1); Has 16763 Blast hits to 8871 proteins in 442 species: Archae - 14; Bacteria - 1401; Metazoa - 8955; Fungi - 670; Plants - 1865; Viruses - 65; Other Eukaryotes - 3793 (sou…	protein_coding	ankyrin	Induced in response to Salicylic acid. Belongs to the ankyrin repeat protein family.	ankyrin;(source:Araport11)
AT4G12550		18.0156	16.7532	99.496	207.97	-3.23616	1.87581e-19	1.0351e-16	AIR1	Auxin-Induced in Root cultures 1	'26.21'	'misc.protease inhibitor/seed storage/lipid transfer protein (LTP) family protein'	'Symbols: AIR1 | AIR1; lipid binding | chr4:7439115-7439805 FORWARD'	protein_coding	Auxin-Induced in Root cultures 1	isolated from differential screening of a cDNA library from auxin-treated root culture. encodes a protein that is related to a large family of proteins that consist of a proline-rich or glycine-rich N-terminus and a hydrophobic, possibly membrane spanning C-terminus.	Auxin-Induced in Root cultures 1 (AIR1); FUNCTIONS IN: lipid binding; INVOLVED IN: response to auxin stimulus, lateral root morphogenesis, lipid transport; LOCATED IN: endomembrane system; EXPRESSED IN: hypocotyl, root; CONTAINS InterPro DOMAIN/s: Bifunctional inhibitor/plant lipid transfer protein/seed storage (InterPro:IPR016140), Plant lipid transfer protein/seed storage/trypsin-alpha amylase …	protein_coding	Auxin-Induced in Root cultures 1	isolated from differential screening of a cDNA library from auxin-treated root culture. encodes a protein that is related to a large family of proteins that consist of a proline-rich or glycine-rich N-terminus and a hydrophobic, possibly membrane spanning C-terminus.	Auxin-Induced in Root cultures 1;(source:Araport11)
AT1G74010		7.55757	7.64343	0.596156	0.428608	3.69466	2.3715e-19	1.27888e-16	NA	NA	'16.4.1'	'secondary metabolism.N misc.alkaloid-like'	'strictosidine synthase family protein | chr1:27832158-27834113 REVERSE'	protein_coding	Calcium-dependent phosphotriesterase superfamily protein	NA	Calcium-dependent phosphotriesterase superfamily protein; FUNCTIONS IN: strictosidine synthase activity; INVOLVED IN: biosynthetic process; LOCATED IN: plant-type cell wall; EXPRESSED IN: 11 plant structures; EXPRESSED DURING: L mature pollen stage, M germinated pollen stage, 4 anthesis, C globular stage, petal differentiation and expansion stage; CONTAINS InterPro DOMAIN/s: Strictosidine synthas…	protein_coding	Calcium-dependent phosphotriesterase superfamily protein	NA	Calcium-dependent phosphotriesterase superfamily protein;(source:Araport11)
AT3G50480		190.897	173.908	33.2194	36.5701	2.1831	5.41971e-19	2.85776e-16	HR4	homolog of RPW8 4	'20.1'	'stress.biotic'	'Symbols: HR4 | HR4 (HOMOLOG OF RPW8 4) | chr3:18733068-18734388 FORWARD'	protein_coding	homolog of RPW8 4	Homolog of RPW8	homolog of RPW8 4 (HR4); FUNCTIONS IN: molecular_function unknown; INVOLVED IN: response to other organism; LOCATED IN: endomembrane system; EXPRESSED IN: 20 plant structures; EXPRESSED DURING: 11 growth stages; CONTAINS InterPro DOMAIN/s: Powdery mildew resistance protein, RPW8 domain (InterPro:IPR008808); BEST Arabidopsis thaliana protein match is: homolog of RPW8 3 (TAIR:AT3G50470.1); Has 106 …	protein_coding	homolog of RPW8 4	Homolog of RPW8	homolog of RPW8 4;(source:Araport11)
AT1G14540		12.4433	10.1129	0.774882	1.08688	3.40301	6.56819e-19	3.38804e-16	PER4 ,PRX4	peroxidase 4	'26.9'	'misc.glutathione S transferases'	'anionic peroxidase, putative | chr1:4974067-4975705 REVERSE'	protein_coding	Peroxidase superfamily protein	NA	Peroxidase superfamily protein; FUNCTIONS IN: peroxidase activity, heme binding; INVOLVED IN: response to oxidative stress, oxidation reduction; LOCATED IN: endomembrane system; EXPRESSED IN: leaf apex, sepal, root, stamen; EXPRESSED DURING: 4 anthesis; CONTAINS InterPro DOMAIN/s: Haem peroxidase (InterPro:IPR010255), Plant peroxidase (InterPro:IPR000823), Peroxidases heam-ligand binding site (In…	protein_coding	Peroxidase superfamily protein	NA	Peroxidase superfamily protein;(source:Araport11)
AT1G21520		406.018	178.941	17.6163	20.0679	3.6201	8.51068e-19	4.29663e-16	NA	NA	'35.2'	'not assigned.unknown'	'unknown protein | chr1:7534533-7534733 REVERSE'	protein_coding	NA	NA	unknown protein; Has 9 Blast hits to 9 proteins in 2 species: Archae - 0; Bacteria - 0; Metazoa - 0; Fungi - 0; Plants - 9; Viruses - 0; Other Eukaryotes - 0 (source: NCBI BLink).	protein_coding	NA	NA	hypothetical protein;(source:Araport11)
AT5G39190		43.5036	16.6303	2.48136	2.2741	3.31089	1.43901e-18	7.1135e-16	ATGER2 ,GER2 ,GLP2A	A. THALIANA GERMIN LIKE PROTEIN 2 ,germin-like protein 2 ,GERMIN-LIKE PROTEIN 2A	'20.2.99'	'stress.abiotic.unspecified'	'Symbols: GLP2A, ATGER2, GER2 | GER2 (GERMIN-LIKE PROTEIN 2); oxalate oxidase | chr5:15692591-15693581 REVERSE'	protein_coding	germin-like protein 2	germin-like protein (GLP2a)	germin-like protein 2 (GER2); CONTAINS InterPro DOMAIN/s: Cupin, RmlC-type (InterPro:IPR011051), Cupin 1 (InterPro:IPR006045), Germin (InterPro:IPR001929), RmlC-like jelly roll fold (InterPro:IPR014710), Germin, manganese binding site (InterPro:IPR019780); BEST Arabidopsis thaliana protein match is: RmlC-like cupins superfamily protein (TAIR:AT5G39160.1); Has 1499 Blast hits to 1493 proteins in 8…	protein_coding	germin-like protein 2	germin-like protein (GLP2a)	germin-like protein 2;(source:Araport11)
AT5G26340		38.7731	35.3429	8.60023	6.80867	2.06367	2.6811e-18	1.29831e-15	ATSTP13 ,MSS1 ,STP13	SUGAR TRANSPORT PROTEIN 13 ,NA	'34.2'	'transport.sugars'	'Symbols: MSS1, STP13 | MSS1; carbohydrate transmembrane transporter/ hexose:hydrogen symporter/ high-affinity hydrogen:glucose symporter/ sugar:hydrogen symporter | chr5:9243511-9247066 REVERSE'	protein_coding	Major facilitator superfamily protein	Encodes a protein with high affinity, hexose-specific/H+ symporter activity. The activity of the transporter appears to be negatively regulated by phosphorylation. Importantly, microarray analysis, as well as the study of the expression of this gene in mutants involved in programmed cell death (PCD) demonstrated a tight correlation between this gene's expression and PCD.	MSS1; FUNCTIONS IN: carbohydrate transmembrane transporter activity, high-affinity hydrogen:glucose symporter activity, sugar:hydrogen symporter activity, hexose:hydrogen symporter activity; INVOLVED IN: response to salt stress, apoptosis, phosphorylation; LOCATED IN: plasma membrane, membrane; EXPRESSED IN: 22 plant structures; EXPRESSED DURING: 10 growth stages; CONTAINS InterPro DOMAIN/s: Suga…	protein_coding	Major facilitator superfamily protein	Encodes a protein with high affinity, hexose-specific/H+ symporter activity. The activity of the transporter appears to be negatively regulated by phosphorylation. Importantly, microarray analysis, as well as the study of the expression of this gene in mutants involved in programmed cell death (PCD) demonstrated a tight correlation between this gene's expression and PCD.	Major facilitator superfamily protein;(source:Araport11)
AT5G64120		366.928	608.519	94.6599	126.442	1.90219	3.58881e-18	1.70311e-15	AtPRX71 ,PRX71	NA ,peroxidase 71	'26.12'	'misc.peroxidases'	'peroxidase, putative | chr5:25659306-25661002 REVERSE'	protein_coding	Peroxidase superfamily protein	Encodes a cell wall bound peroxidase that is induced by hypo-osmolarity and is involved in the lignification of cell walls.	Peroxidase superfamily protein; FUNCTIONS IN: peroxidase activity; INVOLVED IN: defense response to fungus, N-terminal protein myristoylation, respiratory burst; LOCATED IN: apoplast, cell wall, membrane; EXPRESSED IN: 17 plant structures; EXPRESSED DURING: 10 growth stages; CONTAINS InterPro DOMAIN/s: Haem peroxidase (InterPro:IPR010255), Plant peroxidase (InterPro:IPR000823), Peroxidases heam-l…	protein_coding	Peroxidase superfamily protein	Encodes a cell wall bound peroxidase that is induced by hypo-osmolarity and is involved in the lignification of cell walls.	Peroxidase superfamily protein;(source:Araport11)
AT4G23700		8.26126	7.38955	1.56669	0.99444	2.43174	3.7035e-18	1.72307e-15	ATCHX17 ,CHX17	cation/H+ exchanger 17	'34.12'	'transport.metal'	'Symbols: ATCHX17, CHX17 | ATCHX17 (CATION/H+ EXCHANGER 17); monovalent cation:proton antiporter/ sodium:hydrogen antiporter | chr4:12342428-12346043 REVERSE'	protein_coding	cation/H+ exchanger 17	member of Putative Na+/H+ antiporter family	cation/H+ exchanger 17 (CHX17); FUNCTIONS IN: monovalent cation:hydrogen antiporter activity, sodium:hydrogen antiporter activity; INVOLVED IN: N-terminal protein myristoylation, cation transport; LOCATED IN: integral to membrane; EXPRESSED IN: stem, sepal, root, leaf, stamen; EXPRESSED DURING: 4 anthesis; CONTAINS InterPro DOMAIN/s: Cation/H+ exchanger (InterPro:IPR006153); BEST Arabidopsis thal…	protein_coding	cation/H+ exchanger 17	member of Putative Na+/H+ antiporter family	cation/H+ exchanger 17;(source:Araport11)
AT2G01530		50.6713	100.016	247.189	302.366	-2.1376	7.38553e-18	3.37008e-15	MLP329 ,ZCE2	MLP-like protein 329 ,(Zusammen-CA)-enhanced 2	'20.2.99'	'stress.abiotic.unspecified'	'Symbols: MLP329 | MLP329 (MLP-LIKE PROTEIN 329); copper ion binding | chr2:239705-240520 FORWARD'	protein_coding	MLP-like protein 329	NA	MLP-like protein 329 (MLP329); FUNCTIONS IN: copper ion binding; INVOLVED IN: response to biotic stimulus, defense response; LOCATED IN: cellular_component unknown; EXPRESSED IN: hypocotyl, root; CONTAINS InterPro DOMAIN/s: Bet v I allergen (InterPro:IPR000916); BEST Arabidopsis thaliana protein match is: MLP-like protein 328 (TAIR:AT2G01520.1); Has 358 Blast hits to 331 proteins in 39 species: A…	protein_coding	MLP-like protein 329	NA	MLP-like protein 329;(source:Araport11)
AT3G47480		42.4698	24.8579	1.12424	2.87391	3.94501	1.10137e-17	4.93081e-15	NA	NA	'30.3'	'signalling.calcium'	'calcium-binding EF hand family protein | chr3:17496354-17496947 REVERSE'	protein_coding	Calcium-binding EF-hand family protein	NA	Calcium-binding EF-hand family protein; FUNCTIONS IN: calcium ion binding; INVOLVED IN: biological_process unknown; LOCATED IN: endomembrane system; EXPRESSED IN: 10 plant structures; EXPRESSED DURING: 9 growth stages; CONTAINS InterPro DOMAIN/s: EF-Hand 1, calcium-binding site (InterPro:IPR018247), EF-HAND 2 (InterPro:IPR018249), EF-hand-like domain (InterPro:IPR011992), Calcium-binding EF-hand …	protein_coding	Calcium-binding EF-hand family protein	NA	Calcium-binding EF-hand family protein;(source:Araport11)
AT1G13520		5.5934	5.15012	0.202473	0.400185	4.00812	1.80551e-17	7.93353e-15	NA	NA	'35.2'	'not assigned.unknown'	'unknown protein | chr1:4631778-4633248 REVERSE'	protein_coding	Protein of unknown function (DUF1262)	NA	Protein of unknown function (DUF1262); CONTAINS InterPro DOMAIN/s: Protein of unknown function DUF1262 (InterPro:IPR010683); BEST Arabidopsis thaliana protein match is: Protein of unknown function (DUF1262) (TAIR:AT1G13480.1); Has 107 Blast hits to 100 proteins in 12 species: Archae - 0; Bacteria - 6; Metazoa - 0; Fungi - 0; Plants - 101; Viruses - 0; Other Eukaryotes - 0 (source: NCBI BLink).	protein_coding	Protein of unknown function (DUF1262)	NA	hypothetical protein (DUF1262);(source:Araport11)
AT5G40780		24.0016	25.0978	5.33012	3.51332	2.2912	2.6021e-17	1.12259e-14	AtLHT1 ,LHT1	NA ,lysine histidine transporter 1	'34.3'	'transport.amino acids'	'Symbols: LTH1 | LHT1; amino acid transmembrane transporter | chr5:16323651-16327281 FORWARD'	protein_coding	lysine histidine transporter 1	Encodes LHT1 (lysine histidine transporter), a high-affinity transporter for cellular amino acid uptake in both root epidermis and leaf mesophyll.	lysine histidine transporter 1 (LHT1); FUNCTIONS IN: amino acid transmembrane transporter activity; INVOLVED IN: amino acid transport, response to karrikin, amino acid import; LOCATED IN: plasma membrane, membrane; EXPRESSED IN: 22 plant structures; EXPRESSED DURING: 11 growth stages; CONTAINS InterPro DOMAIN/s: Amino acid transporter, transmembrane (InterPro:IPR013057); BEST Arabidopsis thaliana…	protein_coding	lysine histidine transporter 1	Encodes LHT1 (lysine histidine transporter), a high-affinity transporter for cellular amino acid uptake in both root epidermis and leaf mesophyll.	lysine histidine transporter 1;(source:Araport11)
AT4G21680		3.77722	3.80252	0.408413	0.188017	3.53055	3.29721e-17	1.39708e-14	AtNPF7.2 ,NPF7.2 ,NRT1.8	NA ,NRT1/ PTR family 7.2 ,NITRATE TRANSPORTER 1.8	'34.13'	'transport.peptides and oligopeptides'	'proton-dependent oligopeptide transport (POT) family protein | chr4:11517353-11519765 REVERSE'	protein_coding	NITRATE TRANSPORTER 1.8	Encodes a nitrate transporter (NRT1.8). Functions in nitrate removal from the xylem sap. Mediates cadmium tolerance.	NITRATE TRANSPORTER 1.8 (NRT1.8); FUNCTIONS IN: transporter activity, nitrate transmembrane transporter activity; INVOLVED IN: response to cadmium ion, oligopeptide transport, response to nitrate; LOCATED IN: plasma membrane, membrane; EXPRESSED IN: 9 plant structures; EXPRESSED DURING: LP.04 four leaves visible, 4 anthesis, petal differentiation and expansion stage; CONTAINS InterPro DOMAIN/s: O…	protein_coding	NITRATE TRANSPORTER 1.8	Encodes a nitrate transporter (NRT1.8). Functions in nitrate removal from the xylem sap. Mediates cadmium tolerance.	NITRATE TRANSPORTER 1.8;(source:Araport11)
AT3G63380		3.24024	1.73894	0.274404	0.203075	3.13045	5.02375e-17	2.09129e-14	ACA12	auto-inhibited Ca2+ ATPase 12	'30.3'	'signalling.calcium'	'calcium-transporting ATPase, plasma membrane-type, putative / Ca(2+)-ATPase, putative (ACA12) | chr3:23406611-23410360 REVERSE'	protein_coding	ATPase E1-E2 type family protein / haloacid dehalogenase-like hydrolase family protein	NA	ATPase E1-E2 type family protein / haloacid dehalogenase-like hydrolase family protein; FUNCTIONS IN: calcium-transporting ATPase activity, calmodulin binding; INVOLVED IN: calcium ion transport, cation transport, metabolic process, ATP biosynthetic process; LOCATED IN: membrane; EXPRESSED IN: 11 plant structures; EXPRESSED DURING: LP.06 six leaves visible, LP.04 four leaves visible, 4 anthesis, …	protein_coding	ATPase E1-E2 type family protein / haloacid dehalogenase-like hydrolase family protein	NA	ATPase E1-E2 type family protein / haloacid dehalogenase-like hydrolase family protein;(source:Araport11)
AT2G26400		17.7993	5.52862	0.0520083	0.0655419	7.40882	5.7765e-17	2.36319e-14	ARD ,ARD3 ,ATARD3	ACIREDUCTONE DIOXYGENASE ,acireductone dioxygenase 3	'35.1'	'not assigned.no ontology'	'Symbols: ARD, ATARD3 | ATARD3 (ACIREDUCTONE DIOXYGENASE 3); acireductone dioxygenase [iron(II)-requiring]/ heteroglycan binding / metal ion binding | chr2:11231800-11233295 REVERSE'	protein_coding	acireductone dioxygenase 3	Encodes a protein predicted to belong to the acireductone dioxygenase (ARD/ARD?)family.	acireductone dioxygenase 3 (ARD3); FUNCTIONS IN: heteroglycan binding, acireductone dioxygenase [iron(II)-requiring] activity, metal ion binding; INVOLVED IN: oxidation reduction, L-methionine salvage from methylthioadenosine; LOCATED IN: cellular_component unknown; EXPRESSED IN: 22 plant structures; EXPRESSED DURING: 13 growth stages; CONTAINS InterPro DOMAIN/s: Acireductone dioxygenase, ARD (In…	protein_coding	acireductone dioxygenase 3	Encodes a protein predicted to belong to the acireductone dioxygenase (ARD/ARD’)family.	acireductone dioxygenase 3;(source:Araport11)
AT4G22470		33.1267	68.4605	8.3575	10.8408	2.11382	6.47001e-17	2.60204e-14	NA	NA	'26.21'	'misc.protease inhibitor/seed storage/lipid transfer protein (LTP) family protein'	'protease inhibitor/seed storage/lipid transfer protein (LTP) family protein | chr4:11840134-11841450 REVERSE'	protein_coding	protease inhibitor/seed storage/lipid transfer protein (LTP) family protein	NA	protease inhibitor/seed storage/lipid transfer protein (LTP) family protein; FUNCTIONS IN: lipid binding; INVOLVED IN: lipid transport; LOCATED IN: endomembrane system; EXPRESSED IN: embryo, hypocotyl, sepal, stamen; EXPRESSED DURING: 4 anthesis, C globular stage, petal differentiation and expansion stage; CONTAINS InterPro DOMAIN/s: Bifunctional inhibitor/plant lipid transfer protein/seed storag…	protein_coding	protease inhibitor/seed storage/lipid transfer protein (LTP) family protein	NA	protease inhibitor/seed storage/lipid transfer protein (LTP) family protein;(source:Araport11)
AT4G11320		46.6973	108.777	177.899	290.876	-1.88341	8.22756e-17	3.25372e-14	AtCP2 ,CP2	NA ,cysteine protease 2	'29.5.3'	'protein.degradation.cysteine protease'	'cysteine proteinase, putative | chr4:6887254-6889059 FORWARD'	protein_coding	Papain family cysteine protease	NA	Papain family cysteine protease; FUNCTIONS IN: cysteine-type endopeptidase activity, cysteine-type peptidase activity; INVOLVED IN: proteolysis; LOCATED IN: endomembrane system; CONTAINS InterPro DOMAIN/s: Proteinase inhibitor I29, cathepsin propeptide (InterPro:IPR013201), Peptidase C1A, papain (InterPro:IPR013128), Peptidase C1A, papain C-terminal (InterPro:IPR000668), Peptidase, cysteine pepti…	protein_coding	Papain family cysteine protease	NA	Papain family cysteine protease;(source:Araport11)
AT5G38910		18.3419	4.43398	0.129211	0.244116	5.45841	8.97997e-17	3.49306e-14	NA	NA	'20.2.99'	'stress.abiotic.unspecified'	'germin-like protein, putative | chr5:15578811-15579584 FORWARD'	protein_coding	RmlC-like cupins superfamily protein	NA	RmlC-like cupins superfamily protein; FUNCTIONS IN: manganese ion binding, nutrient reservoir activity; INVOLVED IN: biological_process unknown; LOCATED IN: endomembrane system, apoplast; CONTAINS InterPro DOMAIN/s: Cupin, RmlC-type (InterPro:IPR011051), Cupin 1 (InterPro:IPR006045), RmlC-like jelly roll fold (InterPro:IPR014710), Germin (InterPro:IPR001929), Germin, manganese binding site (Inter…	protein_coding	RmlC-like cupins superfamily protein	NA	RmlC-like cupins superfamily protein;(source:Araport11)
AT1G70850		59.4628	162.736	239.684	416.67	-1.89177	4.18712e-16	1.60245e-13	MLP34	MLP-like protein 34	'20.2.99'	'stress.abiotic.unspecified'	'Symbols: MLP34 | MLP34 (MLP-LIKE PROTEIN 34) | chr1:26715183-26716829 REVERSE'	protein_coding	MLP-like protein 34	NA	MLP-like protein 34 (MLP34); FUNCTIONS IN: molecular_function unknown; INVOLVED IN: response to biotic stimulus, defense response; LOCATED IN: cellular_component unknown; EXPRESSED IN: 6 plant structures; EXPRESSED DURING: 4 anthesis, petal differentiation and expansion stage; CONTAINS InterPro DOMAIN/s: Bet v I allergen (InterPro:IPR000916); BEST Arabidopsis thaliana protein match is: MLP-like p…	protein_coding	MLP-like protein 34	NA	MLP-like protein 34;(source:Araport11)
AT2G30660		6.9228	2.15865	0.0298232	0	8.11776	4.76366e-16	1.79416e-13	NA	NA	'13.2.6.3'	'amino acid metabolism.degradation.aromatic aa.tryptophan'	'3-hydroxyisobutyryl-coenzyme A hydrolase, putative / CoA-thioester hydrolase, putative | chr2:13058250-13061673 REVERSE'	protein_coding	ATP-dependent caseinolytic (Clp) protease/crotonase family protein	NA	ATP-dependent caseinolytic (Clp) protease/crotonase family protein; FUNCTIONS IN: catalytic activity; INVOLVED IN: metabolic process; EXPRESSED IN: 7 plant structures; EXPRESSED DURING: F mature embryo stage, petal differentiation and expansion stage, LP.12 twelve leaves visible; CONTAINS InterPro DOMAIN/s: Crotonase, core (InterPro:IPR001753); BEST Arabidopsis thaliana protein match is: beta-hyd…	protein_coding	ATP-dependent caseinolytic (Clp) protease/crotonase family protein	NA	ATP-dependent caseinolytic (Clp) protease/crotonase family protein;(source:Araport11)
AT1G75750		4458.23	5284.44	1169.25	1294.66	1.77902	5.56762e-16	2.0642e-13	GASA1	GAST1 protein homolog 1	'17.6.3'	'hormone metabolism.gibberelin.induced-regulated-responsive-activated'	'Symbols: GASA1 | GASA1 (GAST1 PROTEIN HOMOLOG 1) | chr1:28441526-28442367 REVERSE'	protein_coding	GAST1 protein homolog 1	GA-responsive GAST1 protein homolog regulated by BR and GA antagonistically. Possibly involved in cell elongation based on expression data	GAST1 protein homolog 1 (GASA1); CONTAINS InterPro DOMAIN/s: Gibberellin regulated protein (InterPro:IPR003854); BEST Arabidopsis thaliana protein match is: Gibberellin-regulated family protein (TAIR:AT2G18420.1); Has 473 Blast hits to 473 proteins in 44 species: Archae - 0; Bacteria - 0; Metazoa - 0; Fungi - 0; Plants - 473; Viruses - 0; Other Eukaryotes - 0 (source: NCBI BLink).	protein_coding	GAST1 protein homolog 1	GA-responsive GAST1 protein homolog regulated by BR and GA antagonistically. Possibly involved in cell elongation based on expression data The mRNA is cell-to-cell mobile.	GAST1 protein homolog 1;(source:Araport11)
AT3G28540		3.47494	6.48858	0.314169	0.729904	3.09008	6.49215e-16	2.33403e-13	NA	NA	'29.5.9'	'protein.degradation.AAA type'	'AAA-type ATPase family protein | chr3:10694444-10696123 FORWARD'	protein_coding	P-loop containing nucleoside triphosphate hydrolases superfamily protein	NA	P-loop containing nucleoside triphosphate hydrolases superfamily protein; FUNCTIONS IN: nucleoside-triphosphatase activity, ATPase activity, nucleotide binding, ATP binding; EXPRESSED IN: 11 plant structures; EXPRESSED DURING: 9 growth stages; CONTAINS InterPro DOMAIN/s: ATPase, AAA-type, core (InterPro:IPR003959), ATPase, AAA+ type, core (InterPro:IPR003593); BEST Arabidopsis thaliana protein ma…	protein_coding	P-loop containing nucleoside triphosphate hydrolases superfamily protein	NA	P-loop containing nucleoside triphosphate hydrolases superfamily protein;(source:Araport11)
AT1G43910		10.9797	5.67781	1.27358	0.880305	2.69747	6.44153e-16	2.33403e-13	NA	NA	'29.5.9'	'protein.degradation.AAA type'	'AAA-type ATPase family protein | chr1:16655884-16657658 REVERSE'	protein_coding	P-loop containing nucleoside triphosphate hydrolases superfamily protein	NA	P-loop containing nucleoside triphosphate hydrolases superfamily protein; FUNCTIONS IN: nucleoside-triphosphatase activity, ATPase activity, nucleotide binding, ATP binding; LOCATED IN: endomembrane system; EXPRESSED IN: 23 plant structures; EXPRESSED DURING: 13 growth stages; CONTAINS InterPro DOMAIN/s: ATPase, AAA-type, core (InterPro:IPR003959), ATPase, AAA+ type, core (InterPro:IPR003593); BE…	protein_coding	P-loop containing nucleoside triphosphate hydrolases superfamily protein	NA	P-loop containing nucleoside triphosphate hydrolases superfamily protein;(source:Araport11)
AT5G52390		12.4293	4.98203	0.10791	0.102008	6.13488	9.54456e-16	3.3802e-13	NA	NA	'30.1'	'signalling.in sugar and nutrient physiology'	'photoassimilate-responsive protein, putative | chr5:21263936-21265264 REVERSE'	protein_coding	PAR1 protein	NA	PAR1 protein; FUNCTIONS IN: molecular_function unknown; INVOLVED IN: biological_process unknown; LOCATED IN: endomembrane system; EXPRESSED IN: 13 plant structures; EXPRESSED DURING: 8 growth stages; CONTAINS InterPro DOMAIN/s: PAR1 (InterPro:IPR009489); BEST Arabidopsis thaliana protein match is: PAR1 protein (TAIR:AT3G54040.1); Has 1807 Blast hits to 1807 proteins in 277 species: Archae - 0; Ba…	protein_coding	PAR1 protein	NA	PAR1 protein;(source:Araport11)
AT2G29460		14.3756	5.10961	0.339486	0.374127	4.42017	1.05088e-15	3.66694e-13	ATGSTU4 ,GST22 ,GSTU4	glutathione S-transferase tau 4 ,GLUTATHIONE S-TRANSFERASE 22	'26.9'	'misc.glutathione S transferases'	'Symbols: ATGSTU4, GST22 | ATGSTU4 (ARABIDOPSIS THALIANA GLUTATHIONE S-TRANSFERASE TAU 4); glutathione transferase | chr2:12626536-12627678 REVERSE'	protein_coding	glutathione S-transferase tau 4	Encodes glutathione transferase belonging to the tau class of GSTs. Naming convention according to Wagner et al. (2002).	glutathione S-transferase tau 4 (GSTU4); CONTAINS InterPro DOMAIN/s: Thioredoxin fold (InterPro:IPR012335), Glutathione S-transferase, C-terminal (InterPro:IPR004046), Glutathione S-transferase, C-terminal-like (InterPro:IPR010987), Glutathione S-transferase/chloride channel, C-terminal (InterPro:IPR017933), Glutathione S-transferase, N-terminal (InterPro:IPR004045), Thioredoxin-like fold (InterP…	protein_coding	glutathione S-transferase tau 4	Encodes glutathione transferase belonging to the tau class of GSTs. Naming convention according to Wagner et al. (2002). Role in the degradation of H2O2 to water using glutathione as electron donor	glutathione S-transferase tau 4;(source:Araport11)
AT5G17760		7.92074	4.91864	0.981461	0.686528	2.72212	1.66684e-15	5.73201e-13	NA	NA	'29.5.9'	'protein.degradation.AAA type'	'AAA-type ATPase family protein | chr5:5860421-5862422 REVERSE'	protein_coding	P-loop containing nucleoside triphosphate hydrolases superfamily protein	NA	P-loop containing nucleoside triphosphate hydrolases superfamily protein; FUNCTIONS IN: nucleoside-triphosphatase activity, nucleotide binding, ATP binding; LOCATED IN: plasma membrane; EXPRESSED IN: 23 plant structures; EXPRESSED DURING: 13 growth stages; CONTAINS InterPro DOMAIN/s: ATPase, AAA+ type, core (InterPro:IPR003593), ATPase, AAA-type, core (InterPro:IPR003959), ATPase, AAA-type, conse…	protein_coding	P-loop containing nucleoside triphosphate hydrolases superfamily protein	NA	P-loop containing nucleoside triphosphate hydrolases superfamily protein;(source:Araport11)
AT5G46050		7.5484	9.44137	1.5693	1.00476	2.53116	2.74074e-15	9.29034e-13	AtNPF5.2 ,ATPTR3 ,NPF5.2 ,PTR3	NA ,ARABIDOPSIS THALIANA PEPTIDE TRANSPORTER 3 ,NRT1/ PTR family 5.2 ,peptide transporter 3	'34.13'	'transport.peptides and oligopeptides'	'Symbols: ATPTR3, PTR3 | PTR3 (PEPTIDE TRANSPORTER 3); dipeptide transporter/ transporter/ tripeptide transporter | chr5:18675035-18679146 REVERSE'	protein_coding	peptide transporter 3	Encodes a di- and tri-peptide transporter involved in responses to wounding, virulent bacterial pathogens, and high NaCl concentrations. The protein is predicted to have 12 transmembrane helicies.	peptide transporter 3 (PTR3); FUNCTIONS IN: dipeptide transporter activity, tripeptide transporter activity, transporter activity; INVOLVED IN: in 12 processes; LOCATED IN: membrane; EXPRESSED IN: 10 plant structures; EXPRESSED DURING: LP.06 six leaves visible, LP.04 four leaves visible, 4 anthesis, C globular stage, petal differentiation and expansion stage; CONTAINS InterPro DOMAIN/s: Oligopept…	protein_coding	peptide transporter 3	Encodes a di- and tri-peptide transporter involved in responses to wounding, virulent bacterial pathogens, and high NaCl concentrations. The protein is predicted to have 12 transmembrane helicies.	peptide transporter 3;(source:Araport11)
AT1G26420		7.89346	11.7888	0.67314	2.11989	2.78813	2.95276e-15	9.86803e-13	AtBBE7	NA	'26.8'	'misc.nitrilases, *nitrile lyases, berberine bridge enzymes, reticuline oxidases, troponine reductases'	'FAD-binding domain-containing protein | chr1:9141567-9143304 REVERSE'	protein_coding	FAD-binding Berberine family protein	NA	FAD-binding Berberine family protein; FUNCTIONS IN: electron carrier activity, oxidoreductase activity, FAD binding, catalytic activity; LOCATED IN: endomembrane system; EXPRESSED IN: stem, stamen; EXPRESSED DURING: 4 anthesis; CONTAINS InterPro DOMAIN/s: FAD-binding, type 2 (InterPro:IPR016166), Berberine/berberine-like (InterPro:IPR012951), FAD linked oxidase, N-terminal (InterPro:IPR006094); B…	protein_coding	FAD-binding Berberine family protein	NA	FAD-binding Berberine family protein;(source:Araport11)
AT1G44130		2.67645	2.67604	0.0181874	0.0457476	6.24433	5.12174e-15	1.6879e-12	NA	NA	'29.5'	'protein.degradation'	'nucellin protein, putative | chr1:16787508-16789318 REVERSE'	protein_coding	Eukaryotic aspartyl protease family protein	NA	Eukaryotic aspartyl protease family protein; FUNCTIONS IN: aspartic-type endopeptidase activity; INVOLVED IN: proteolysis; LOCATED IN: plant-type cell wall; EXPRESSED IN: stem, embryo, pedicel, stamen; EXPRESSED DURING: 4 anthesis, C globular stage, petal differentiation and expansion stage; CONTAINS InterPro DOMAIN/s: Peptidase aspartic (InterPro:IPR021109), Peptidase aspartic, catalytic (InterP…	protein_coding	Eukaryotic aspartyl protease family protein	NA	Eukaryotic aspartyl protease family protein;(source:Araport11)
AT1G52060		0.200839	0.379512	7.31431	3.11457	-4.31238	7.20154e-15	2.3408e-12	NA	NA	'17.7.3'	'hormone metabolism.jasmonate.induced-regulated-responsive-activated'	'FUNCTIONS IN: molecular_function unknown; INVOLVED IN: biological_process unknown; LOCATED IN: endomembrane system; EXPRESSED IN: root; CONTAINS InterPro DOMAIN/s: Mannose-binding lectin (InterPro:IPR001229); BEST Arabidopsis thaliana protein match is: jacalin lectin family protein (TAIR:AT1G52070.1); Has 1057 Blast hits to 529 proteins in 40 species: Archae - 0; Bacteria - 2; Metazoa - 4; Fungi…	protein_coding	Mannose-binding lectin superfamily protein	NA	Mannose-binding lectin superfamily protein; FUNCTIONS IN: molecular_function unknown; INVOLVED IN: biological_process unknown; LOCATED IN: endomembrane system; EXPRESSED IN: root; CONTAINS InterPro DOMAIN/s: Mannose-binding lectin (InterPro:IPR001229); BEST Arabidopsis thaliana protein match is: Mannose-binding lectin superfamily protein (TAIR:AT1G52070.1); Has 1499 Blast hits to 773 proteins in …	protein_coding	Mannose-binding lectin superfamily protein	NA	Mannose-binding lectin superfamily protein;(source:Araport11)
AT2G18660		31.95	9.09159	0.405419	0.252671	5.69062	9.51958e-15	3.05244e-12	AtPNP-A ,PNP-A	NA ,plant natriuretic peptide A	'10.7'	'cell wall.modification'	'Symbols: EXLB3 | EXLB3 (EXPANSIN-LIKE B3 PRECURSOR) | chr2:8090658-8091656 REVERSE'	protein_coding	plant natriuretic peptide A	Encodes PNP-A (Plant Natriuretic Peptide A). PNPs are a class of systemically mobile molecules distantly related to expansins; their biological role has remained elusive. PNP-A contains a signal peptide domain and is secreted into the extracellular space. Co-expression analyses using microarray data suggest that PNP-A may function as a component of plant defence response and SAR in particular, an…	plant natriuretic peptide A (PNP-A); LOCATED IN: extracellular region, cell wall; EXPRESSED IN: 19 plant structures; EXPRESSED DURING: 13 growth stages; CONTAINS InterPro DOMAIN/s: Barwin-related endoglucanase (InterPro:IPR009009), Pollen allergen, N-terminal (InterPro:IPR014734), Rare lipoprotein A (InterPro:IPR005132), Expansin 45, endoglucanase-like (InterPro:IPR007112); BEST Arabidopsis thali…	protein_coding	plant natriuretic peptide A	Encodes PNP-A (Plant Natriuretic Peptide A). PNPs are a class of systemically mobile molecules distantly related to expansins; their biological role has remained elusive. PNP-A contains a signal peptide domain and is secreted into the extracellular space. Co-expression analyses using microarray data suggest that PNP-A may function as a component of plant defence response and SAR in particular, an…	plant natriuretic peptide A;(source:Araport11)
AT1G19250		1.97482	1.73746	0.0195616	0.0491881	5.61173	1.62805e-14	5.15072e-12	FMO1	flavin-dependent monooxygenase 1	'26.7'	'misc.oxidases - copper, flavone etc'	'Symbols: FMO1 | FMO1 (FLAVIN-DEPENDENT MONOOXYGENASE 1); FAD binding / NADP or NADPH binding / electron carrier/ flavin-containing monooxygenase/ monooxygenase/ oxidoreductase | chr1:6650529-6653078 REVERSE'	protein_coding	flavin-dependent monooxygenase 1	FMO1 is required for full expression of TIR-NB-LRR-conditioned resistance to avirulent pathogens and for basal resistance to invasive virulent pathogens. Functions in an EDS1-regulated but SA-independent mechanism that promotes resistance and cell death at pathogen infection sites.	flavin-dependent monooxygenase 1 (FMO1); FUNCTIONS IN: NADP or NADPH binding, oxidoreductase activity, monooxygenase activity, FAD binding, flavin-containing monooxygenase activity; INVOLVED IN: in 7 processes; LOCATED IN: endomembrane system, intrinsic to endoplasmic reticulum membrane; EXPRESSED IN: stem, leaf whorl, sepal, root, stamen; EXPRESSED DURING: 4 anthesis; CONTAINS InterPro DOMAIN/s:…	protein_coding	flavin-dependent monooxygenase 1	FMO1 is required for full expression of TIR-NB-LRR conditioned resistance to avirulent pathogens and for basal resistance to invasive virulent pathogens. Functions in an EDS1-regulated but SA-independent mechanism that promotes resistance and cell death at pathogen infection sites. FMO1 functions as a pipecolate N-hydroxylase and catalyzes the biochemical conversion of pipecolic acid to N-hydroxy…	flavin-dependent monooxygenase 1;(source:Araport11)
AT4G21840		39.1495	13.3007	0.527411	1.16673	4.61898	1.93875e-14	6.05298e-12	ATMSRB8 ,MSRB8	methionine sulfoxide reductase B8	'29.4'	'protein.postranslational modification'	'Symbols: ATMSRB8 | methionine sulfoxide reductase domain-containing protein / SelR domain-containing protein | chr4:11587049-11588272 REVERSE'	protein_coding	methionine sulfoxide reductase B8	NA	methionine sulfoxide reductase B8 (MSRB8); FUNCTIONS IN: peptide-methionine-(S)-S-oxide reductase activity; INVOLVED IN: oxidation reduction; LOCATED IN: cytosol; EXPRESSED IN: root; CONTAINS InterPro DOMAIN/s: Methionine sulphoxide reductase B (InterPro:IPR002579), Mss4-like (InterPro:IPR011057); BEST Arabidopsis thaliana protein match is: methionine sulfoxide reductase B7 (TAIR:AT4G21830.2); Ha…	protein_coding	methionine sulfoxide reductase B8	NA	methionine sulfoxide reductase B8;(source:Araport11)
AT1G64590		0.780621	2.91299	5.98937	12.5783	-2.71867	1.98821e-14	6.12678e-12	NA	NA	'26.22'	'misc.short chain dehydrogenase/reductase (SDR)'	'short-chain dehydrogenase/reductase (SDR) family protein | chr1:23993533-23995509 FORWARD'	protein_coding	NAD(P)-binding Rossmann-fold superfamily protein	NA	NAD(P)-binding Rossmann-fold superfamily protein; FUNCTIONS IN: oxidoreductase activity, binding, catalytic activity; INVOLVED IN: oxidation reduction, metabolic process; EXPRESSED IN: 20 plant structures; EXPRESSED DURING: 12 growth stages; CONTAINS InterPro DOMAIN/s: NAD(P)-binding domain (InterPro:IPR016040), Glucose/ribitol dehydrogenase (InterPro:IPR002347), Short-chain dehydrogenase/reducta…	protein_coding	NAD(P)-binding Rossmann-fold superfamily protein	NA	NAD(P)-binding Rossmann-fold superfamily protein;(source:Araport11)
AT4G37520		104.171	92.6849	20.3752	24.533	1.9275	2.1108e-14	6.42117e-12	NA	NA	'26.12'	'misc.peroxidases'	'peroxidase 50 (PER50) (P50) (PRXR2) | chr4:17631562-17633249 FORWARD'	protein_coding	Peroxidase superfamily protein	NA	Peroxidase superfamily protein; FUNCTIONS IN: protein binding, peroxidase activity; INVOLVED IN: oxidation reduction, response to oxidative stress; LOCATED IN: cytoplasm; CONTAINS InterPro DOMAIN/s: Haem peroxidase (InterPro:IPR010255), Plant peroxidase (InterPro:IPR000823), Peroxidases heam-ligand binding site (InterPro:IPR019793), Haem peroxidase, plant/fungal/bacterial (InterPro:IPR002016); BE…	protein_coding	Peroxidase superfamily protein	NA	Peroxidase superfamily protein;(source:Araport11)
AT1G13480		9.19	5.43717	1.42696	0.509326	2.8237	2.46299e-14	7.3977e-12	NA	NA	'35.2'	'not assigned.unknown'	'unknown protein | chr1:4622634-4624070 REVERSE'	protein_coding	Protein of unknown function (DUF1262)	NA	Protein of unknown function (DUF1262); CONTAINS InterPro DOMAIN/s: Protein of unknown function DUF1262 (InterPro:IPR010683); BEST Arabidopsis thaliana protein match is: Protein of unknown function (DUF1262) (TAIR:AT1G13520.1); Has 111 Blast hits to 104 proteins in 9 species: Archae - 0; Bacteria - 0; Metazoa - 0; Fungi - 0; Plants - 111; Viruses - 0; Other Eukaryotes - 0 (source: NCBI BLink).	protein_coding	Protein of unknown function (DUF1262)	NA	hypothetical protein (DUF1262);(source:Araport11)
AT5G13330		20.8902	19.9705	3.65396	2.08179	2.67468	3.08879e-14	9.16134e-12	Rap2.6L	related to AP2 6l	'27.3.3'	'RNA.regulation of transcription.AP2/EREBP, APETALA2/Ethylene-responsive element binding protein family'	'Symbols: Rap2.6L | Rap2.6L (related to AP2 6L); DNA binding / transcription factor | chr5:4272060-4274660 FORWARD'	protein_coding	related to AP2 6l	encodes a member of the ERF (ethylene response factor) subfamily B-4 of ERF/AP2 transcription factor family. The protein contains one AP2 domain. There are 7 members in this subfamily.	related to AP2 6l (Rap2.6L); FUNCTIONS IN: DNA binding, sequence-specific DNA binding transcription factor activity; INVOLVED IN: regulation of transcription, DNA-dependent; LOCATED IN: nucleus; EXPRESSED IN: 11 plant structures; EXPRESSED DURING: LP.04 four leaves visible, 4 anthesis, C globular stage, petal differentiation and expansion stage, E expanded cotyledon stage; CONTAINS InterPro DOMAI…	protein_coding	related to AP2 6l	encodes a member of the ERF (ethylene response factor) subfamily B-4 of ERF/AP2 transcription factor family. The protein contains one AP2 domain. There are 7 members in this subfamily.	related to AP2 6l;(source:Araport11)
AT5G54370		0.448707	0.16214	4.48128	3.62741	-4.01347	6.89498e-14	2.0198e-11	NA	NA	'33.2'	'development.late embryogenesis abundant'	'late embryogenesis abundant protein-related / LEA protein-related | chr5:22075283-22076777 FORWARD'	protein_coding	Late embryogenesis abundant (LEA) protein-related	NA	Late embryogenesis abundant (LEA) protein-related; FUNCTIONS IN: molecular_function unknown; INVOLVED IN: biological_process unknown; LOCATED IN: endomembrane system; EXPRESSED IN: root; CONTAINS InterPro DOMAIN/s: Root cap (InterPro:IPR009646); BEST Arabidopsis thaliana protein match is: Late embryogenesis abundant (LEA) protein-related (TAIR:AT4G27400.1); Has 1807 Blast hits to 1807 proteins in…	protein_coding	Late embryogenesis abundant (LEA) protein-related	NA	Late embryogenesis abundant (LEA) protein-like protein;(source:Araport11)
AT4G31800		13.9975	16.2486	2.10428	2.90933	2.39921	8.53255e-14	2.46903e-11	ATWRKY18 ,WRKY18	ARABIDOPSIS THALIANA WRKY DNA-BINDING PROTEIN 18 ,WRKY DNA-binding protein 18	'27.3.32'	'RNA.regulation of transcription.WRKY domain transcription factor family'	'Symbols: WRKY18, ATWRKY18 | WRKY18; transcription factor | chr4:15383201-15385029 FORWARD'	protein_coding	WRKY DNA-binding protein 18	Pathogen-induced transcription factor. Binds W-box sequences in vitro. Forms protein complexes with itself and with WRKY40 and WRKY60. Constitutive expression of WRKY18 enhanced resistance to P. syringae, but its coexpression with WRKY40 or WRKY60 made plants more susceptible to both P. syringae and B. cinerea. WRKY18, WRKY40, and WRKY60 have partially redundant roles in response to the hemibiotr…	WRKY DNA-binding protein 18 (WRKY18); FUNCTIONS IN: protein binding, sequence-specific DNA binding transcription factor activity; INVOLVED IN: in 7 processes; LOCATED IN: nucleus; EXPRESSED IN: 24 plant structures; EXPRESSED DURING: 13 growth stages; CONTAINS InterPro DOMAIN/s: DNA-binding WRKY (InterPro:IPR003657); BEST Arabidopsis thaliana protein match is: WRKY DNA-binding protein 60 (TAIR:AT2…	protein_coding	WRKY DNA-binding protein 18	Pathogen-induced transcription factor. Binds W-box sequences in vitro. Forms protein complexes with itself and with WRKY40 and WRKY60. Constitutive expression of WRKY18 enhanced resistance to P. syringae, but its coexpression with WRKY40 or WRKY60 made plants more susceptible to both P. syringae and B. cinerea. WRKY18, WRKY40, and WRKY60 have partially redundant roles in response to the hemibiotr…	WRKY DNA-binding protein 18;(source:Araport11)
AT4G35180		2.49776	2.43501	0.0221715	0.130099	5.06214	1.13963e-13	3.25796e-11	LHT7	LYS/HIS transporter 7	'34.3'	'transport.amino acids'	'Symbols: LHT7 | LHT7 (Lys/His transporter 7); amino acid transmembrane transporter | chr4:16738339-16740465 REVERSE'	protein_coding	LYS/HIS transporter 7	NA	LYS/HIS transporter 7 (LHT7); CONTAINS InterPro DOMAIN/s: Amino acid transporter, transmembrane (InterPro:IPR013057); BEST Arabidopsis thaliana protein match is: Transmembrane amino acid transporter family protein (TAIR:AT1G47670.1); Has 1572 Blast hits to 1571 proteins in 189 species: Archae - 0; Bacteria - 36; Metazoa - 144; Fungi - 199; Plants - 1047; Viruses - 0; Other Eukaryotes - 146 (sourc…	protein_coding	LYS/HIS transporter 7	NA	LYS/HIS transporter 7;(source:Araport11)
AT2G38240		5.12526	1.73326	0.0217595	0.0136863	7.41676	1.21786e-13	3.44017e-11	JAO4 ,JOX4	Jasmonic Acid Oxidase 4 ,JASMONATE-INDUCED OXYGENASE4	'16.8.1'	'secondary metabolism.flavonoids.anthocyanins'	'oxidoreductase, 2OG-Fe(II) oxygenase family protein | chr2:16012535-16014753 REVERSE'	protein_coding	2-oxoglutarate (2OG) and Fe(II)-dependent oxygenase superfamily protein	NA	2-oxoglutarate (2OG) and Fe(II)-dependent oxygenase superfamily protein; FUNCTIONS IN: oxidoreductase activity; INVOLVED IN: response to salt stress; EXPRESSED IN: 11 plant structures; EXPRESSED DURING: 6 growth stages; CONTAINS InterPro DOMAIN/s: Oxoglutarate/iron-dependent oxygenase (InterPro:IPR005123); BEST Arabidopsis thaliana protein match is: 2-oxoglutarate (2OG) and Fe(II)-dependent oxyge…	protein_coding	2-oxoglutarate (2OG) and Fe(II)-dependent oxygenase superfamily protein	One of 4 paralogs encoding a 2-oxoglutarate/Fe(II)-dependent oxygenases that hydroxylates JA to 12-OH-JA.	2-oxoglutarate (2OG) and Fe(II)-dependent oxygenase superfamily protein;(source:Araport11)
AT1G73260		282.367	343.332	78.4847	92.2587	1.66689	1.24039e-13	3.4626e-11	ATKTI1 ,AtKTI4 ,KTI1	ARABIDOPSIS THALIANA KUNITZ TRYPSIN INHIBITOR 1 ,ARABIDOPSIS THALIANA KUNITZ TRYPSIN INHIBITOR 4 ,kunitz trypsin inhibitor 1	'20.1.7.6.1'	'stress.biotic.PR-proteins.proteinase inhibitors.trypsin inhibitor'	'trypsin and protease inhibitor family protein / Kunitz family protein | chr1:27547274-27548190 REVERSE'	protein_coding	kunitz trypsin inhibitor 1	Encodes a trypsin inhibitor involved in modulating programmed cell death in plant-pathogen interactions.	kunitz trypsin inhibitor 1 (KTI1); FUNCTIONS IN: endopeptidase inhibitor activity; INVOLVED IN: response to salt stress, response to hydrogen peroxide, defense response to bacterium, programmed cell death, response to salicylic acid stimulus; LOCATED IN: mitochondrion; EXPRESSED IN: 8 plant structures; EXPRESSED DURING: LP.06 six leaves visible, LP.04 four leaves visible, 4 anthesis, petal differ…	protein_coding	kunitz trypsin inhibitor 1	Encodes a trypsin inhibitor involved in modulating programmed cell death in plant-pathogen interactions.	kunitz trypsin inhibitor 1;(source:Araport11)
AT3G01970		33.0707	20.4083	2.34345	2.5218	3.23069	1.43812e-13	3.96787e-11	ATWRKY45 ,WRKY45	WRKY DNA-BINDING PROTEIN 45 ,WRKY DNA-binding protein 45	'27.3.32'	'RNA.regulation of transcription.WRKY domain transcription factor family'	'Symbols: WRKY45, ATWRKY45 | WRKY45; transcription factor | chr3:326397-327412 REVERSE'	protein_coding	WRKY DNA-binding protein 45	member of WRKY Transcription Factor; Group I	WRKY DNA-binding protein 45 (WRKY45); CONTAINS InterPro DOMAIN/s: DNA-binding WRKY (InterPro:IPR003657); BEST Arabidopsis thaliana protein match is: WRKY DNA-binding protein 75 (TAIR:AT5G13080.1); Has 3497 Blast hits to 3049 proteins in 189 species: Archae - 0; Bacteria - 0; Metazoa - 0; Fungi - 0; Plants - 3482; Viruses - 0; Other Eukaryotes - 15 (source: NCBI BLink).	protein_coding	WRKY DNA-binding protein 45	member of WRKY Transcription Factor; Group I	WRKY DNA-binding protein 45;(source:Araport11)
AT1G26390		32.2596	14.5626	0.0521644	0.114772	7.89498	1.48656e-13	4.05439e-11	AtBBE4	NA	'26.8'	'misc.nitrilases, *nitrile lyases, berberine bridge enzymes, reticuline oxidases, troponine reductases'	'FAD-binding domain-containing protein | chr1:9130017-9131779 REVERSE'	protein_coding	FAD-binding Berberine family protein	NA	FAD-binding Berberine family protein; FUNCTIONS IN: electron carrier activity, oxidoreductase activity, FAD binding, catalytic activity; LOCATED IN: endomembrane system; EXPRESSED IN: 10 plant structures; EXPRESSED DURING: LP.06 six leaves visible, LP.04 four leaves visible, 4 anthesis, LP.02 two leaves visible, petal differentiation and expansion stage; CONTAINS InterPro DOMAIN/s: FAD-binding, t…	protein_coding	FAD-binding Berberine family protein	NA	FAD-binding Berberine family protein;(source:Araport11)
AT4G15610		291.344	290.74	82.5046	77.3105	1.6628	2.01276e-13	5.42713e-11	CASPL1D1	CASP-like protein 1D1	'35.1'	'not assigned.no ontology'	'integral membrane family protein | chr4:8909064-8910908 FORWARD'	protein_coding	Uncharacterised protein family (UPF0497)	NA	Uncharacterised protein family (UPF0497); CONTAINS InterPro DOMAIN/s: Uncharacterised protein family UPF0497, trans-membrane plant (InterPro:IPR006702), Uncharacterised protein family UPF0497, trans-membrane plant subgroup (InterPro:IPR006459); BEST Arabidopsis thaliana protein match is: Uncharacterised protein family (UPF0497) (TAIR:AT3G06390.1); Has 30201 Blast hits to 17322 proteins in 780 spe…	protein_coding	Uncharacterised protein family (UPF0497)	NA	Uncharacterized protein family (UPF0497);(source:Araport11)
AT3G26830		5.77573	2.48811	0.351318	0.324539	3.29866	2.58456e-13	6.89062e-11	CYP71B15 ,PAD3	NA ,PHYTOALEXIN DEFICIENT 3	'26.10'	'misc.cytochrome P450'	'Symbols: PAD3, CYP71B15 | PAD3 (PHYTOALEXIN DEFICIENT 3); dihydrocamalexic acid decarboxylase/ monooxygenase/ oxygen binding | chr3:9887948-9889705 FORWARD'	protein_coding	Cytochrome P450 superfamily protein	Mutations in pad3 are defective in biosynthesis of the indole derived phytoalexin camalexin. Encodes a cytochrome P450 enzyme that catalyzes the conversion of dihydrocamalexic acid to camalexin.	PHYTOALEXIN DEFICIENT 3 (PAD3); FUNCTIONS IN: dihydrocamalexic acid decarboxylase activity, monooxygenase activity, oxygen binding; INVOLVED IN: in 6 processes; LOCATED IN: endoplasmic reticulum, microsome; EXPRESSED IN: 15 plant structures; EXPRESSED DURING: 9 growth stages; CONTAINS InterPro DOMAIN/s: Cytochrome P450 (InterPro:IPR001128), Cytochrome P450, E-class, group I (InterPro:IPR002401), …	protein_coding	Cytochrome P450 superfamily protein	Mutations in pad3 are defective in biosynthesis of the indole derived phytoalexin camalexin. Encodes a cytochrome P450 enzyme that catalyzes the conversion of dihydrocamalexic acid to camalexin. The mRNA is cell-to-cell mobile.	Cytochrome P450 superfamily protein;(source:Araport11)
AT1G19610		466.891	259.172	61.6261	54.2301	2.36817	2.6414e-13	6.9639e-11	LCR78 ,PDF1.4	LOW-MOLECULAR-WEIGHT CYSTEINE-RICH 78 ,NA	'20.1'	'stress.biotic'	'Symbols: LCR78, PDF1.4 | PDF1.4 | chr1:6781483-6782039 REVERSE'	protein_coding	Arabidopsis defensin-like protein	Predicted to encode a PR (pathogenesis-related) protein. Belongs to the plant defensin (PDF) family with the following members: At1g75830/PDF1.1, At5g44420/PDF1.2a, At2g26020/PDF1.2b, At5g44430/PDF1.2c, At2g26010/PDF1.3, At1g19610/PDF1.4, At1g55010/PDF1.5, At2g02120/PDF2.1, At2g02100/PDF2.2, At2g02130/PDF2.3, At1g61070/PDF2.4, At5g63660/PDF2.5, At2g02140/PDF2.6, At5g38330/PDF3.1 and At4g30070/PDF…	PDF1.4; FUNCTIONS IN: molecular_function unknown; INVOLVED IN: defense response; LOCATED IN: endomembrane system; EXPRESSED IN: 13 plant structures; EXPRESSED DURING: 9 growth stages; CONTAINS InterPro DOMAIN/s: Gamma thionin (InterPro:IPR008176), Low-molecular-weight cysteine-rich family (InterPro:IPR020191), Knottin (InterPro:IPR003614); BEST Arabidopsis thaliana protein match is: plant defensi…	protein_coding	Arabidopsis defensin-like protein	Predicted to encode a PR (pathogenesis-related) protein. Belongs to the plant defensin (PDF) family with the following members: At1g75830/PDF1.1, At5g44420/PDF1.2a, At2g26020/PDF1.2b, At5g44430/PDF1.2c, At2g26010/PDF1.3, At1g19610/PDF1.4, At1g55010/PDF1.5, At2g02120/PDF2.1, At2g02100/PDF2.2, At2g02130/PDF2.3, At1g61070/PDF2.4, At5g63660/PDF2.5, At2g02140/PDF2.6, At5g38330/PDF3.1 and At4g30070/PDF…	defensin-like protein;(source:Araport11)
AT1G52890		7.0745	4.56074	0.428125	0.491152	3.43089	3.15585e-13	8.22879e-11	ANAC019 ,ANAC19 ,NAC019	NAC domain containing protein 19 ,NA	'33.99'	'development.unspecified'	'Symbols: ANAC019 | ANAC019 (Arabidopsis NAC domain containing protein 19); transcription factor | chr1:19697004-19698482 REVERSE'	protein_coding	NAC domain containing protein 19	encodes a NAC transcription factor whose expression is induced by drought, high salt, and abscisic acid. This gene binds to ERD1 promoter in vitro.	NAC domain containing protein 19 (NAC019); CONTAINS InterPro DOMAIN/s: No apical meristem (NAM) protein (InterPro:IPR003441); BEST Arabidopsis thaliana protein match is: NAC domain containing protein 3 (TAIR:AT3G15500.1); Has 3041 Blast hits to 3033 proteins in 75 species: Archae - 0; Bacteria - 0; Metazoa - 0; Fungi - 0; Plants - 3041; Viruses - 0; Other Eukaryotes - 0 (source: NCBI BLink).	protein_coding	NAC domain containing protein 19	encodes a NAC transcription factor whose expression is induced by drought, high salt, and abscisic acid. This gene binds to ERD1 promoter in vitro.	NAC domain containing protein 19;(source:Araport11)
AT2G17740		27.0149	38.8972	4.38139	8.89863	2.16678	4.55674e-13	1.17524e-10	VLG	VACUOLELESS GAMETOPHYTES	'35.1.26'	'not assigned.no ontology.DC1 domain containing protein'	'DC1 domain-containing protein | chr2:7706896-7707861 REVERSE'	protein_coding	Cysteine/Histidine-rich C1 domain family protein	NA	Cysteine/Histidine-rich C1 domain family protein; CONTAINS InterPro DOMAIN/s: DC1 (InterPro:IPR004146), C1-like (InterPro:IPR011424); BEST Arabidopsis thaliana protein match is: Cysteine/Histidine-rich C1 domain family protein (TAIR:AT2G44370.1); Has 1973 Blast hits to 753 proteins in 27 species: Archae - 0; Bacteria - 0; Metazoa - 2; Fungi - 2; Plants - 1961; Viruses - 0; Other Eukaryotes - 8 (s…	protein_coding	Cysteine/Histidine-rich C1 domain family protein	VACUOLELESS GAMETOPHYTES (VLG) as a DC1 domain containing protein that is found in the endomembrane system. It is essential for both female and male gametophyte development.	Cysteine/Histidine-rich C1 domain family protein;(source:Araport11)
AT5G06730		5.76744	3.92593	0.288309	0.429833	3.54624	5.10325e-13	1.30204e-10	NA	NA	'26.12'	'misc.peroxidases'	'peroxidase, putative | chr5:2079955-2081684 REVERSE'	protein_coding	Peroxidase superfamily protein	NA	Peroxidase superfamily protein; FUNCTIONS IN: peroxidase activity, heme binding; INVOLVED IN: response to oxidative stress, oxidation reduction; LOCATED IN: plasma membrane; EXPRESSED IN: root, cultured cell; CONTAINS InterPro DOMAIN/s: Haem peroxidase (InterPro:IPR010255), Plant peroxidase (InterPro:IPR000823), Peroxidases heam-ligand binding site (InterPro:IPR019793), Haem peroxidase, plant/fun…	protein_coding	Peroxidase superfamily protein	NA	Peroxidase superfamily protein;(source:Araport11)
AT4G31970		32.5056	8.13002	0.0530043	0.066641	7.89179	5.27341e-13	1.33114e-10	CYP82C2	cytochrome P450, family 82, subfamily C, polypeptide 2	'26.10'	'misc.cytochrome P450'	'Symbols: CYP82C2 | CYP82C2; electron carrier/ heme binding / iron ion binding / monooxygenase/ oxygen binding | chr4:15462408-15464358 FORWARD'	protein_coding	cytochrome P450, family 82, subfamily C, polypeptide 2	member of CYP82C	cytochrome P450, family 82, subfamily C, polypeptide 2 (CYP82C2); FUNCTIONS IN: electron carrier activity, monooxygenase activity, iron ion binding, oxygen binding, heme binding; INVOLVED IN: oxidation reduction; LOCATED IN: endomembrane system; CONTAINS InterPro DOMAIN/s: Cytochrome P450 (InterPro:IPR001128), Cytochrome P450, conserved site (InterPro:IPR017972), Cytochrome P450, E-class, group I…	protein_coding	cytochrome P450, family 82, subfamily C, polypeptide 2	Functions in the biosynthesis of 4-hydroxy indole-3-carbonyl nitrile (4-OH-ICN), a cyanogenic phytoalexin in Arabidopsis. CYP82C2 acts as a hydroxylase on indole-3-carbonyl nitrile to generate 4-OH-ICN.	cytochrome P450, family 82, subfamily C, polypeptide 2;(source:Araport11)
AT4G04710		2.51758	1.62901	0.18345	0.104154	3.66204	7.08866e-13	1.77052e-10	CPK22	calcium-dependent protein kinase 22	'30.3'	'signalling.calcium'	'Symbols: CPK22 | CPK22; ATP binding / calcium ion binding / calmodulin-dependent protein kinase/ kinase/ protein kinase/ protein serine/threonine kinase | chr4:2389598-2392887 REVERSE'	protein_coding	calcium-dependent protein kinase 22	member of Calcium Dependent Protein Kinase	calcium-dependent protein kinase 22 (CPK22); FUNCTIONS IN: in 6 functions; INVOLVED IN: protein amino acid phosphorylation, N-terminal protein myristoylation; LOCATED IN: cellular_component unknown; CONTAINS InterPro DOMAIN/s: EF-Hand 1, calcium-binding site (InterPro:IPR018247), Serine/threonine-protein kinase domain (InterPro:IPR002290), Calcium-binding EF-hand (InterPro:IPR002048), EF-hand-lik…	protein_coding	calcium-dependent protein kinase 22	member of Calcium Dependent Protein Kinase	calcium-dependent kinase-like protein;(source:Araport11)
AT4G11170	RMG1	0.617163	0.677883	0.0114447	0.0107866	5.65053	8.86642e-13	2.19148e-10	RMG1	Resistance Methylated Gene 1	'20.1.7'	'stress.biotic.PR-proteins'	'disease resistance protein (TIR-NBS-LRR class), putative | chr4:6811127-6817130 FORWARD'	protein_coding	Disease resistance protein (TIR-NBS-LRR class) family	Encodes RMG1 (Resistance Methylated Gene 1), a NB-LRR disease resistance protein with a Toll/interleukin-1 receptor (TIR) domain at its N terminus. RMG1 is expressed at high levels in response to flg22 and in naive met1/nrpd2 relative to wild-type plants. Expression of this gene is controlled by DNA methylation in its promoter region. The RMG1 promoter region is constitutively demethylated by act…	Disease resistance protein (TIR-NBS-LRR class) family; FUNCTIONS IN: transmembrane receptor activity, nucleoside-triphosphatase activity, nucleotide binding, ATP binding; INVOLVED IN: defense response, response to ozone; LOCATED IN: mitochondrion; EXPRESSED IN: stem, root, stamen; EXPRESSED DURING: 4 anthesis; CONTAINS InterPro DOMAIN/s: ATPase, AAA+ type, core (InterPro:IPR003593), NB-ARC (Inter…	protein_coding	Disease resistance protein (TIR-NBS-LRR class) family	Encodes RMG1 (Resistance Methylated Gene 1), a NB-LRR disease resistance protein with a Toll/interleukin-1 receptor (TIR) domain at its N terminus. RMG1 is expressed at high levels in response to flg22 and in naive met1/nrpd2 relative to wild-type plants. Expression of this gene is controlled by DNA methylation in its promoter region. The RMG1 promoter region is constitutively demethylated by act…	Disease resistance protein (TIR-NBS-LRR class) family;(source:Araport11)
AT5G01900		5.62618	3.3127	0.0164828	0.0829953	6.34601	9.68928e-13	2.37018e-10	ATWRKY62 ,WRKY62	ARABIDOPSIS THALIANA WRKY DNA-BINDING PROTEIN 62 ,WRKY DNA-binding protein 62	'27.3.32'	'RNA.regulation of transcription.WRKY domain transcription factor family'	'Symbols: WRKY62, ATWRKY62 | WRKY62; transcription factor | chr5:351008-352069 REVERSE'	protein_coding	WRKY DNA-binding protein 62	member of WRKY Transcription Factor; Group III	WRKY DNA-binding protein 62 (WRKY62); CONTAINS InterPro DOMAIN/s: DNA-binding WRKY (InterPro:IPR003657); BEST Arabidopsis thaliana protein match is: WRKY DNA-binding protein 38 (TAIR:AT5G22570.1); Has 3146 Blast hits to 2717 proteins in 131 species: Archae - 0; Bacteria - 0; Metazoa - 0; Fungi - 0; Plants - 3132; Viruses - 0; Other Eukaryotes - 14 (source: NCBI BLink).	protein_coding	WRKY DNA-binding protein 62	member of WRKY Transcription Factor; Group III	WRKY DNA-binding protein 62;(source:Araport11)
AT3G24300		1.76278	2.48892	6.31976	10.4121	-2.16399	1.15452e-12	2.79535e-10	AMT1;3 ,ATAMT1;3	ammonium transporter 1;3 ,AMMONIUM TRANSPORTER 1;3	'34.5'	'transport.ammonium'	'Symbols: AMT1;3, ATAMT1;3 | AMT1;3 (AMMONIUM TRANSPORTER 1;3); ammonium transmembrane transporter | chr3:8805631-8807388 REVERSE'	protein_coding	ammonium transporter 1;3	Encodes a plasma membrane localized ammonium transporter.	ammonium transporter 1;3 (AMT1;3); CONTAINS InterPro DOMAIN/s: Ammonium transporter (InterPro:IPR001905), Ammonium transporter, conserved site (InterPro:IPR018047); BEST Arabidopsis thaliana protein match is: ammonium transporter 1;5 (TAIR:AT3G24290.1); Has 11505 Blast hits to 11486 proteins in 2067 species: Archae - 224; Bacteria - 4696; Metazoa - 434; Fungi - 433; Plants - 469; Viruses - 0; Oth…	protein_coding	ammonium transporter 1;3	Encodes a plasma membrane localized ammonium transporter.	ammonium transporter 1;(source:Araport11)
AT4G30280		56.4189	53.9901	14.1678	13.9767	1.76459	1.24574e-12	2.98575e-10	ATXTH18 ,XTH18	XYLOGLUCAN ENDOTRANSGLUCOSYLASE/HYDROLASE 18 ,xyloglucan endotransglucosylase/hydrolase 18	'10.7'	'cell wall.modification'	'Symbols: ATXTH18, XTH18 | XTH18 (XYLOGLUCAN ENDOTRANSGLUCOSYLASE/HYDROLASE 18); hydrolase, acting on glycosyl bonds / hydrolase, hydrolyzing O-glycosyl compounds / xyloglucan:xyloglucosyl transferase | chr4:14825808-14827047 REVERSE'	protein_coding	xyloglucan endotransglucosylase/hydrolase 18	Encodes a xyloglucan endotransglucosylase/hydrolase with only only the endotransglucosylase (XET; EC 2.4.1.207) activity towards xyloglucan and non-detectable endohydrolytic (XEH; EC 3.2.1.151) activity. Expressed in the mature or basal regions of both the main and lateral roots, but not in the tip of these roots where cell division occurs.	xyloglucan endotransglucosylase/hydrolase 18 (XTH18); FUNCTIONS IN: hydrolase activity, acting on glycosyl bonds, xyloglucan endotransglucosylase activity; INVOLVED IN: xyloglucan metabolic process; LOCATED IN: endomembrane system, apoplast, cell wall; EXPRESSED IN: 13 plant structures; EXPRESSED DURING: 7 growth stages; CONTAINS InterPro DOMAIN/s: Xyloglucan endotransglucosylase/hydrolase (Inter…	protein_coding	xyloglucan endotransglucosylase/hydrolase 18	Encodes a xyloglucan endotransglucosylase/hydrolase with only only the endotransglucosylase (XET; EC 2.4.1.207) activity towards xyloglucan and non-detectable endohydrolytic (XEH; EC 3.2.1.151) activity. Expressed in the mature or basal regions of both the main and lateral roots, but not in the tip of these roots where cell division occurs.	xyloglucan endotransglucosylase/hydrolase 18;(source:Araport11)
AT3G56400		35.5592	44.3665	3.14988	11.2049	2.52407	1.74762e-12	4.14676e-10	ATWRKY70 ,WRKY70	ARABIDOPSIS THALIANA WRKY DNA-BINDING PROTEIN 70 ,WRKY DNA-binding protein 70	'27.3.32'	'RNA.regulation of transcription.WRKY domain transcription factor family'	'Symbols: WRKY70, ATWRKY70 | WRKY70; transcription factor/ transcription repressor | chr3:20908928-20910481 REVERSE'	protein_coding	WRKY DNA-binding protein 70	member of WRKY Transcription Factor; Group III. Function as activator of SA-dependent defense genes and a repressor of JA-regulated genes. WRKY70-controlled suppression of JA-signaling is partly executed by NPR1.	WRKY DNA-binding protein 70 (WRKY70); CONTAINS InterPro DOMAIN/s: DNA-binding WRKY (InterPro:IPR003657); BEST Arabidopsis thaliana protein match is: WRKY DNA-binding protein 54 (TAIR:AT2G40750.1); Has 3203 Blast hits to 2772 proteins in 182 species: Archae - 0; Bacteria - 0; Metazoa - 0; Fungi - 0; Plants - 3190; Viruses - 0; Other Eukaryotes - 13 (source: NCBI BLink).	protein_coding	WRKY DNA-binding protein 70	Member of WRKY Transcription Factor; Group III. Function as activator of SA-dependent defense genes and a repressor of JA-regulated genes. WRKY70-controlled suppression of JA-signaling is partly executed by NPR1.	WRKY DNA-binding protein 70;(source:Araport11)
AT3G21080		7.29645	13.3399	1.05369	1.47875	2.77668	1.77063e-12	4.15976e-10	NA	NA	'34.16'	'transport.ABC transporters and multidrug resistance systems'	'ABC transporter-related | chr3:7388367-7389974 REVERSE'	protein_coding	ABC transporter-related	NA	ABC transporter-related; BEST Arabidopsis thaliana protein match is: ABC-2 type transporter family protein (TAIR:AT3G21090.1); Has 247 Blast hits to 244 proteins in 18 species: Archae - 0; Bacteria - 0; Metazoa - 0; Fungi - 0; Plants - 247; Viruses - 0; Other Eukaryotes - 0 (source: NCBI BLink).	protein_coding	ABC transporter-related	NA	ABC transporter-like protein;(source:Araport11)
AT1G13470		3.61148	1.17972	0.0990688	0.0249218	5.13593	1.83874e-12	4.27742e-10	NA	NA	'35.2'	'not assigned.unknown'	'unknown protein | chr1:4620228-4621580 REVERSE'	protein_coding	Protein of unknown function (DUF1262)	NA	Protein of unknown function (DUF1262); CONTAINS InterPro DOMAIN/s: Protein of unknown function DUF1262 (InterPro:IPR010683); BEST Arabidopsis thaliana protein match is: Protein of unknown function (DUF1262) (TAIR:AT1G13520.1); Has 101 Blast hits to 94 proteins in 9 species: Archae - 0; Bacteria - 0; Metazoa - 0; Fungi - 0; Plants - 101; Viruses - 0; Other Eukaryotes - 0 (source: NCBI BLink).	protein_coding	Protein of unknown function (DUF1262)	NA	hypothetical protein (DUF1262);(source:Araport11)
AT2G20142		7.61925	7.17541	0.474193	1.04819	3.16574	2.75031e-12	6.33586e-10	NA	NA	'20.1.2'	'stress.biotic.receptors'	'transmembrane receptor | chr2:8695374-8696643 FORWARD'	protein_coding	Toll-Interleukin-Resistance (TIR) domain family protein	NA	Toll-Interleukin-Resistance (TIR) domain family protein; FUNCTIONS IN: transmembrane receptor activity; INVOLVED IN: signal transduction, innate immune response; LOCATED IN: intrinsic to membrane; EXPRESSED IN: 13 plant structures; EXPRESSED DURING: 9 growth stages; CONTAINS InterPro DOMAIN/s: Toll-Interleukin receptor (InterPro:IPR000157); BEST Arabidopsis thaliana protein match is: Disease resi…	protein_coding	Toll-Interleukin-Resistance (TIR) domain family protein	NA	Toll-Interleukin-Resistance (TIR) domain family protein;(source:Araport11)
AT3G22910		0.597573	0.925253	0.0279131	0.0194882	4.7457	3.0044e-12	6.85466e-10	ACA13	auto-inhibited Ca2+ ATPase 13	'30.3'	'signalling.calcium'	'calcium-transporting ATPase, plasma membrane-type, putative / Ca(2+)-ATPase, putative (ACA13) | chr3:8116335-8119388 REVERSE'	protein_coding	ATPase E1-E2 type family protein / haloacid dehalogenase-like hydrolase family protein	NA	ATPase E1-E2 type family protein / haloacid dehalogenase-like hydrolase family protein; FUNCTIONS IN: calcium-transporting ATPase activity, calmodulin binding; INVOLVED IN: cation transport, calcium ion transport, metabolic process, ATP biosynthetic process; LOCATED IN: membrane; EXPRESSED IN: 12 plant structures; EXPRESSED DURING: LP.04 four leaves visible, 4 anthesis, C globular stage, petal di…	protein_coding	ATPase E1-E2 type family protein / haloacid dehalogenase-like hydrolase family protein	NA	ATPase E1-E2 type family protein / haloacid dehalogenase-like hydrolase family protein;(source:Araport11)
AT5G19890		5.25181	2.43896	0.0240284	0	8.14161	3.04684e-12	6.88527e-10	NA	NA	'26.12'	'misc.peroxidases'	'peroxidase, putative | chr5:6724115-6725923 REVERSE'	protein_coding	Peroxidase superfamily protein	NA	Peroxidase superfamily protein; FUNCTIONS IN: peroxidase activity, heme binding; INVOLVED IN: oxidation reduction, response to oxidative stress; LOCATED IN: nucleus, cytoplasm; EXPRESSED IN: 17 plant structures; EXPRESSED DURING: 10 growth stages; CONTAINS InterPro DOMAIN/s: Haem peroxidase (InterPro:IPR010255), Plant peroxidase (InterPro:IPR000823), Peroxidases heam-ligand binding site (InterPro…	protein_coding	Peroxidase superfamily protein	NA	Peroxidase superfamily protein;(source:Araport11)
AT5G40010		1.6392	1.54171	0.0676559	0.0255191	4.94032	3.2873e-12	7.35859e-10	AATP1 ,ASD	AAA-ATPase 1 ,ATPase-in-Seed-Development	'29.5.9'	'protein.degradation.AAA type'	'Symbols: AATP1 | AATP1 (AAA-ATPase 1); ATP binding / ATPase/ nucleoside-triphosphatase/ nucleotide binding | chr5:16020218-16021762 REVERSE'	protein_coding	AAA-ATPase 1	Encodes a mitochondrial ATPase involved in seed and silique development.	AAA-ATPase 1 (AATP1); FUNCTIONS IN: nucleoside-triphosphatase activity, ATPase activity, nucleotide binding, ATP binding; EXPRESSED IN: stem, inflorescence meristem, root, flower, stamen; EXPRESSED DURING: 4 anthesis, petal differentiation and expansion stage; CONTAINS InterPro DOMAIN/s: ATPase, AAA-type, core (InterPro:IPR003959), ATPase, AAA+ type, core (InterPro:IPR003593), ATPase, AAA-type, c…	protein_coding	AAA-ATPase 1	Encodes a mitochondrial ATPase involved in seed and silique development.	AAA-ATPase 1;(source:Araport11)
AT1G64160		9.80214	3.84825	0.153539	0.0774579	5.68454	3.57721e-12	7.93272e-10	AtDIR5 ,DIR5	NA ,dirigent protein 5	'20.1.7'	'stress.biotic.PR-proteins'	'disease resistance-responsive family protein / dirigent family protein | chr1:23814010-23814839 FORWARD'	protein_coding	Disease resistance-responsive (dirigent-like protein) family protein	Encodes a dirigent protein involved in the synthesis of (-)pinoresinol. Dirigent proteins impart stereoselectivity on the phenoxy radical coupling reaction yielding optically active lignans from two molecules of coniferyl alcohol.	Disease resistance-responsive (dirigent-like protein) family protein; FUNCTIONS IN: molecular_function unknown; INVOLVED IN: lignan biosynthetic process, defense response; LOCATED IN: endomembrane system; EXPRESSED IN: petal, hypocotyl, root; EXPRESSED DURING: petal differentiation and expansion stage; CONTAINS InterPro DOMAIN/s: Plant disease resistance response protein (InterPro:IPR004265); BES…	protein_coding	Disease resistance-responsive (dirigent-like protein) family protein	Encodes a dirigent protein involved in the synthesis of (-)pinoresinol. Dirigent proteins impart stereoselectivity on the phenoxy radical coupling reaction yielding optically active lignans from two molecules of coniferyl alcohol.	Disease resistance-responsive (dirigent-like protein) family protein;(source:Araport11)
AT4G37410		17.7702	42.9956	44.9427	114.788	-1.58849	3.80893e-12	8.36835e-10	CYP81F4	cytochrome P450, family 81, subfamily F, polypeptide 4	'26.10'	'misc.cytochrome P450'	'Symbols: CYP81F4 | CYP81F4; electron carrier/ heme binding / iron ion binding / monooxygenase/ oxygen binding | chr4:17590772-17592920 FORWARD'	protein_coding	cytochrome P450, family 81, subfamily F, polypeptide 4	member of CYP81F	cytochrome P450, family 81, subfamily F, polypeptide 4 (CYP81F4); FUNCTIONS IN: electron carrier activity, monooxygenase activity, iron ion binding, oxygen binding, heme binding; INVOLVED IN: oxidation reduction; LOCATED IN: endoplasmic reticulum; EXPRESSED IN: 12 plant structures; EXPRESSED DURING: 7 growth stages; CONTAINS InterPro DOMAIN/s: Cytochrome P450 (InterPro:IPR001128), Cytochrome P450…	protein_coding	cytochrome P450, family 81, subfamily F, polypeptide 4	member of CYP81F The mRNA is cell-to-cell mobile.	cytochrome P450, family 81, subfamily F, polypeptide 4;(source:Araport11)
AT4G10860		12.2914	4.1853	0.481132	0.161828	4.50198	3.98079e-12	8.6657e-10	NA	NA	'35.2'	'not assigned.unknown'	'unknown protein | chr4:6678900-6679436 REVERSE'	protein_coding	NA	NA	unknown protein; BEST Arabidopsis thaliana protein match is: unknown protein (TAIR:AT4G10880.1); Has 1807 Blast hits to 1807 proteins in 277 species: Archae - 0; Bacteria - 0; Metazoa - 736; Fungi - 347; Plants - 385; Viruses - 0; Other Eukaryotes - 339 (source: NCBI BLink).	protein_coding	NA	NA	hypothetical protein;(source:Araport11)
AT5G61890		4.9971	4.69286	0.306517	0.181605	4.1312	4.99139e-12	1.07669e-09	ERF114	NA	'27.3.3'	'RNA.regulation of transcription.AP2/EREBP, APETALA2/Ethylene-responsive element binding protein family'	'AP2 domain-containing transcription factor family protein | chr5:24852639-24853910 REVERSE'	protein_coding	Integrase-type DNA-binding superfamily protein	encodes a member of the ERF (ethylene response factor) subfamily B-4 of ERF/AP2 transcription factor family. The protein contains one AP2 domain. There are 7 members in this subfamily.	Integrase-type DNA-binding superfamily protein; CONTAINS InterPro DOMAIN/s: DNA-binding, integrase-type (InterPro:IPR016177), Pathogenesis-related transcriptional factor/ERF, DNA-binding (InterPro:IPR001471); BEST Arabidopsis thaliana protein match is: Integrase-type DNA-binding superfamily protein (TAIR:AT5G07310.1); Has 1807 Blast hits to 1807 proteins in 277 species: Archae - 0; Bacteria - 0; …	protein_coding	Integrase-type DNA-binding superfamily protein	encodes a member of the ERF (ethylene response factor) subfamily B-4 of ERF/AP2 transcription factor family. The protein contains one AP2 domain. There are 7 members in this subfamily.	Integrase-type DNA-binding superfamily protein;(source:Araport11)
AT3G46280		81.4256	123.563	28.2814	28.6064	1.60788	5.31222e-12	1.13557e-09	NA	NA	'30.2.99'	'signalling.receptor kinases.misc'	'protein kinase-related | chr3:17005483-17008424 REVERSE'	protein_coding	protein kinase-related	NA	protein kinase-related; FUNCTIONS IN: molecular_function unknown; INVOLVED IN: biological_process unknown; LOCATED IN: endomembrane system; EXPRESSED IN: 6 plant structures; EXPRESSED DURING: 4 anthesis, petal differentiation and expansion stage; BEST Arabidopsis thaliana protein match is: receptor protein kinase-related (TAIR:AT3G46270.1); Has 639 Blast hits to 634 proteins in 40 species: Archae…	protein_coding	protein kinase-related	NA	kinase-like protein;(source:Araport11)
AT1G65481		59.8481	46.9426	3.86663	2.19006	3.97264	5.52754e-12	1.16069e-09	NA	NA	'32'	'micro RNA, natural antisense etc'	'other RNA | chr1:24341026-24341578 REVERSE'	protein_coding	NA	NA	unknown protein; FUNCTIONS IN: molecular_function unknown; INVOLVED IN: biological_process unknown; LOCATED IN: endomembrane system.	protein_coding	NA	NA	transmembrane protein;(source:Araport11)
AT5G05600		32.3858	26.6858	5.82706	7.29112	1.96474	5.52066e-12	1.16069e-09	JAO2 ,JOX2	JASMONATE-INDUCED OXYGENASE2 ,Jasmonic Acid Oxidase 2	'16.8.1'	'secondary metabolism.flavonoids.anthocyanins'	'oxidoreductase, 2OG-Fe(II) oxygenase family protein | chr5:1672120-1674739 FORWARD'	protein_coding	2-oxoglutarate (2OG) and Fe(II)-dependent oxygenase superfamily protein	NA	2-oxoglutarate (2OG) and Fe(II)-dependent oxygenase superfamily protein; FUNCTIONS IN: oxidoreductase activity, iron ion binding; INVOLVED IN: response to salt stress, response to karrikin; EXPRESSED IN: 15 plant structures; EXPRESSED DURING: 9 growth stages; CONTAINS InterPro DOMAIN/s: Isopenicillin N synthase (InterPro:IPR002283), Oxoglutarate/iron-dependent oxygenase (InterPro:IPR005123); BEST…	protein_coding	2-oxoglutarate (2OG) and Fe(II)-dependent oxygenase superfamily protein	Encodes a protein with similarity to flavonol synthases that is involved in the detoxifcation polycyclic aromatic hydrocarbons.One of 4 paralogs encoding a 2-oxoglutarate/Fe(II)-dependent oxygenases that hydroxylates JA to 12-OH-JA.	2-oxoglutarate (2OG) and Fe(II)-dependent oxygenase superfamily protein;(source:Araport11)
AT3G13790		64.3884	77.1726	21.4633	20.1528	1.55004	6.65014e-12	1.38416e-09	ATBFRUCT1 ,AtCWI1 ,ATCWINV1 ,CWI1	NA ,ARABIDOPSIS THALIANA CELL WALL INVERTASE 1	'2.2.1.3.2'	'major CHO metabolism.degradation.sucrose.invertases.cell wall'	'Symbols: ATCWINV1, ATBFRUCT1 | ATBFRUCT1; beta-fructofuranosidase/ hydrolase, hydrolyzing O-glycosyl compounds | chr3:4532911-4535867 REVERSE'	protein_coding	Glycosyl hydrolases family 32 protein	Encodes a protein with invertase activity.	ATBFRUCT1; FUNCTIONS IN: hydrolase activity, hydrolyzing O-glycosyl compounds, beta-fructofuranosidase activity; INVOLVED IN: response to karrikin, response to wounding; LOCATED IN: cell wall; EXPRESSED IN: 21 plant structures; EXPRESSED DURING: 13 growth stages; CONTAINS InterPro DOMAIN/s: Glycoside hydrolase, family 32 (InterPro:IPR001362), Glycoside hydrolase, family 32, active site (InterPro:…	protein_coding	Glycosyl hydrolases family 32 protein	Encodes a protein with invertase activity.	Glycosyl hydrolases family 32 protein;(source:Araport11)
AT4G21120		3.56739	6.66115	0.615105	1.16706	2.31173	6.77136e-12	1.39714e-09	AAT1 ,AtCAT1 ,CAT1	amino acid transporter 1 ,NA ,CATIONIC AMINO ACID TRANSPORTER 1	'34.3'	'transport.amino acids'	'Symbols: AAT1, CAT1 | AAT1 (AMINO ACID TRANSPORTER 1); L-glutamate transmembrane transporter/ L-lysine transmembrane transporter/ arginine transmembrane transporter/ cationic amino acid transmembrane transporter | chr4:11270045-11273973 FORWARD'	protein_coding	amino acid transporter 1	Encodes a member of the cationic amino acid transporter (CAT) subfamily of amino acid polyamine choline transporters. Mediates efficient uptake of Lys, Arg and Glu in a yeast system.	amino acid transporter 1 (AAT1); FUNCTIONS IN: arginine transmembrane transporter activity, L-lysine transmembrane transporter activity, cationic amino acid transmembrane transporter activity, L-glutamate transmembrane transporter activity; INVOLVED IN: basic amino acid transport, L-arginine import, L-glutamate import; LOCATED IN: plasma membrane, membrane; EXPRESSED IN: 13 plant structures; EXPR…	protein_coding	amino acid transporter 1	Encodes a member of the cationic amino acid transporter (CAT) subfamily of amino acid polyamine choline transporters. Mediates efficient uptake of Lys, Arg and Glu in a yeast system. The mRNA is cell-to-cell mobile.	amino acid transporter 1;(source:Araport11)
AT5G39520		7.99047	5.88801	0.0812793	0.511806	4.63568	1.09868e-11	2.24737e-09	NA	NA	'35.2'	'not assigned.unknown'	'unknown protein | chr5:15823735-15825492 REVERSE'	protein_coding	Protein of unknown function (DUF1997)	NA	Protein of unknown function (DUF1997); FUNCTIONS IN: molecular_function unknown; INVOLVED IN: biological_process unknown; LOCATED IN: chloroplast; EXPRESSED IN: 9 plant structures; EXPRESSED DURING: LP.06 six leaves visible, LP.04 four leaves visible, 4 anthesis, 4 leaf senescence stage, petal differentiation and expansion stage; CONTAINS InterPro DOMAIN/s: Protein of unknown function DUF1997 (In…	protein_coding	Protein of unknown function (DUF1997)	NA	hypothetical protein (DUF1997);(source:Araport11)
AT2G14560	LURP1	92.2911	58.1442	0.315284	0.886182	6.88848	1.20211e-11	2.43791e-09	LURP1	LATE UPREGULATED IN RESPONSE TO HYALOPERONOSPORA PARASITICA	'35.2'	'not assigned.unknown'	'Symbols: LURP1 | LURP1 (LATE UPREGULATED IN RESPONSE TO HYALOPERONOSPORA PARASITICA) | chr2:6213972-6215901 FORWARD'	protein_coding	Protein of unknown function (DUF567)	Encodes LURP1, a member of the LURP cluster (late upregulated in response to Hyaloperonospora parasitica) which exhibits a pronounced upregulation after recognition of the pathogenic oomycte H. parasitica. LURP1 is required for full basal defense to H. parasitica and resistance to this pathogen mediated by the R-proteins RPP4 and RPP5.	LATE UPREGULATED IN RESPONSE TO HYALOPERONOSPORA PARASITICA (LURP1); CONTAINS InterPro DOMAIN/s: Protein of unknown function DUF567 (InterPro:IPR007612); BEST Arabidopsis thaliana protein match is: Protein of unknown function (DUF567) (TAIR:AT1G33840.1); Has 352 Blast hits to 352 proteins in 24 species: Archae - 0; Bacteria - 0; Metazoa - 0; Fungi - 17; Plants - 335; Viruses - 0; Other Eukaryotes…	protein_coding	Protein of unknown function (DUF567)	Encodes LURP1, a member of the LURP cluster (late upregulated in response to Hyaloperonospora parasitica) which exhibits a pronounced upregulation after recognition of the pathogenic oomycte H. parasitica. LURP1 is required for full basal defense to H. parasitica and resistance to this pathogen mediated by the R-proteins RPP4 and RPP5. The mRNA is cell-to-cell mobile.	LURP-one-like protein (DUF567);(source:Araport11)
AT5G52760		24.9876	13.3911	0.148109	0.732287	5.33506	1.31643e-11	2.64714e-09	NA	NA	'35.1'	'not assigned.no ontology'	'heavy-metal-associated domain-containing protein | chr5:21386824-21387703 FORWARD'	protein_coding	Copper transport protein family	NA	Copper transport protein family; BEST Arabidopsis thaliana protein match is: Heavy metal transport/detoxification superfamily protein (TAIR:AT5G52750.1); Has 1807 Blast hits to 1807 proteins in 277 species: Archae - 0; Bacteria - 0; Metazoa - 736; Fungi - 347; Plants - 385; Viruses - 0; Other Eukaryotes - 339 (source: NCBI BLink).	protein_coding	Copper transport protein family	NA	Copper transport protein family;(source:Araport11)
AT3G60140		2.32052	2.28369	0.282889	0.140773	3.29041	1.36135e-11	2.71447e-09	BGLU30 ,DIN2 ,SRG2	BETA GLUCOSIDASE 30 ,DARK INDUCIBLE 2 ,SENESCENCE-RELATED GENE 2	'26.3'	'misc.gluco-, galacto- and mannosidases'	'Symbols: DIN2, SRG2, BGLU30 | DIN2 (DARK INDUCIBLE 2); catalytic/ cation binding / hydrolase, hydrolyzing O-glycosyl compounds | chr3:22216672-22220824 FORWARD'	protein_coding	Glycosyl hydrolase superfamily protein	Encodes a protein similar to beta-glucosidase and is a member of glycoside hydrolase family 1. Expression is induced after 24 hours of dark treatment, in senescing leaves and treatment with exogenous photosynthesis inhibitor. Induction of gene expression was suppressed in excised leaves supplied with sugar. The authors suggest that the gene's expression pattern is responding to the level of sugar…	DARK INDUCIBLE 2 (DIN2); FUNCTIONS IN: cation binding, hydrolase activity, hydrolyzing O-glycosyl compounds, catalytic activity; INVOLVED IN: aging, response to light stimulus, response to sucrose stimulus; LOCATED IN: endomembrane system; EXPRESSED IN: 10 plant structures; EXPRESSED DURING: LP.04 four leaves visible, 4 anthesis, 4 leaf senescence stage; CONTAINS InterPro DOMAIN/s: Glycoside hydr…	protein_coding	Glycosyl hydrolase superfamily protein	Encodes a protein similar to beta-glucosidase and is a member of glycoside hydrolase family 1. Expression is induced after 24 hours of dark treatment, in senescing leaves and treatment with exogenous photosynthesis inhibitor. Induction of gene expression was suppressed in excised leaves supplied with sugar. The authors suggest that the gene's expression pattern is responding to the level of sugar…	Glycosyl hydrolase superfamily protein;(source:Araport11)
AT4G21380		3.62894	2.95234	0.480237	0.594065	2.40579	2.22671e-11	4.40295e-09	ARK3 ,RK3	receptor kinase 3	'30.2.24'	'signalling.receptor kinases.S-locus glycoprotein like'	'Symbols: ARK3 | ARK3 (A. THALIANA RECEPTOR KINASE 3); kinase/ transmembrane receptor protein serine/threonine kinase | chr4:11388925-11393226 REVERSE'	protein_coding	receptor kinase 3	encodes a putative receptor-like serine/threonine protein kinases that is similar to Brassica self-incompatibility (S) locus. Expressed in root. Shoot expression limited to limited to the root-hypocotyl transition zone and at the base of lateral roots as well as in axillary buds, and pedicels.	receptor kinase 3 (RK3); FUNCTIONS IN: transmembrane receptor protein serine/threonine kinase activity, kinase activity; INVOLVED IN: protein amino acid phosphorylation, recognition of pollen; LOCATED IN: plasma membrane, vacuole; EXPRESSED IN: 15 plant structures; EXPRESSED DURING: 12 growth stages; CONTAINS InterPro DOMAIN/s: Curculin-like (mannose-binding) lectin (InterPro:IPR001480), Protein …	protein_coding	receptor kinase 3	encodes a putative receptor-like serine/threonine protein kinases that is similar to Brassica self-incompatibility (S) locus. Expressed in root. Shoot expression limited to limited to the root-hypocotyl transition zone and at the base of lateral roots as well as in axillary buds, and pedicels.	receptor kinase 3;(source:Araport11)
AT4G02520		786.509	313.642	105.313	101.392	2.06123	2.7046e-11	5.30369e-09	ATGSTF2 ,ATPM24 ,ATPM24.1 ,GST2 ,GSTF2	glutathione S-transferase PHI 2 ,NA	'26.9'	'misc.glutathione S transferases'	'Symbols: ATGSTF2, ATPM24.1, ATPM24, GST2 | ATGSTF2 (GLUTATHIONE S-TRANSFERASE PHI 2); glutathione binding / glutathione transferase | chr4:1110452-1111660 REVERSE'	protein_coding	glutathione S-transferase PHI 2	Encodes glutathione transferase belonging to the phi class of GSTs. Naming convention according to Wagner et al. (2002). The expression of this gene is upregulated by herbicide safeners such as benoxacor and fenclorim.	glutathione S-transferase PHI 2 (GSTF2); FUNCTIONS IN: glutathione transferase activity, glutathione binding; INVOLVED IN: in 6 processes; LOCATED IN: in 7 components; EXPRESSED IN: phloem, cotyledon, root, cultured cell, leaf; EXPRESSED DURING: seedling growth; CONTAINS InterPro DOMAIN/s: Thioredoxin fold (InterPro:IPR012335), Glutathione S-transferase, C-terminal (InterPro:IPR004046), Glutathio…	protein_coding	glutathione S-transferase PHI 2	Encodes glutathione transferase belonging to the phi class of GSTs. Naming convention according to Wagner et al. (2002). The expression of this gene is upregulated by herbicide safeners such as benoxacor and fenclorim.	glutathione S-transferase PHI 2;(source:Araport11)
AT5G24160		16.1471	51.8637	3.02993	15.7786	1.849	3.00041e-11	5.83556e-09	SQE6	squalene monoxygenase 6	'17.3.1.2.99'	'hormone metabolism.brassinosteroid.synthesis-degradation.sterols.other'	'Symbols: SQE6 | SQE6 (SQUALENE MONOXYGENASE 6); FAD binding / oxidoreductase/ squalene monooxygenase | chr5:8183075-8186640 REVERSE'	protein_coding	squalene monoxygenase 6	NA	squalene monoxygenase 6 (SQE6); FUNCTIONS IN: squalene monooxygenase activity, oxidoreductase activity, FAD binding; INVOLVED IN: sterol biosynthetic process; LOCATED IN: endomembrane system, integral to membrane; EXPRESSED IN: 12 plant structures; EXPRESSED DURING: 9 growth stages; CONTAINS InterPro DOMAIN/s: Squalene epoxidase (InterPro:IPR013698), FAD dependent oxidoreductase (InterPro:IPR0060…	protein_coding	squalene monoxygenase 6	NA	squalene monooxygenase 6;(source:Araport11)
AT2G35980		11.5285	4.67392	0.186832	0.549045	4.23799	3.30473e-11	6.37517e-09	ATNHL10 ,NHL10 ,YLS9	ARABIDOPSIS NDR1/HIN1-LIKE 10 ,NDR1/HIN1-LIKE ,YELLOW-LEAF-SPECIFIC GENE 9	'33.99'	'development.unspecified'	'Symbols: YLS9, NHL10, ATNHL10 | YLS9 (YELLOW-LEAF-SPECIFIC GENE 9) | chr2:15110588-15111471 FORWARD'	protein_coding	Late embryogenesis abundant (LEA) hydroxyproline-rich glycoprotein family	Encodes a protein whose sequence is similar to tobacco hairpin-induced gene (HIN1) and Arabidopsis non-race specific disease resistance gene (NDR1). Expression of this gene is induced by cucumber mosaic virus, spermine and during senescence. The gene product is localized to the chloroplast.	YELLOW-LEAF-SPECIFIC GENE 9 (YLS9); FUNCTIONS IN: molecular_function unknown; INVOLVED IN: defense response to virus, leaf senescence, response to other organism; LOCATED IN: chloroplast; EXPRESSED IN: 7 plant structures; EXPRESSED DURING: 4 anthesis, 4 leaf senescence stage, petal differentiation and expansion stage; CONTAINS InterPro DOMAIN/s: Late embryogenesis abundant protein, group 2 (Inter…	protein_coding	Late embryogenesis abundant (LEA) hydroxyproline-rich glycoprotein family	Encodes a protein whose sequence is similar to tobacco hairpin-induced gene (HIN1) and Arabidopsis non-race specific disease resistance gene (NDR1). Expression of this gene is induced by cucumber mosaic virus, spermine and during senescence. The gene product is localized to the chloroplast. The mRNA is cell-to-cell mobile.	Late embryogenesis abundant (LEA) hydroxyproline-rich glycoprotein family;(source:Araport11)
AT5G53870		3.05816	4.74382	0.0920099	0.540097	3.7672	4.50604e-11	8.62252e-09	AtENODL1 ,ENODL1	NA ,early nodulin-like protein 1	'26.19'	'misc.plastocyanin-like'	'plastocyanin-like domain-containing protein | chr5:21869864-21871284 REVERSE'	protein_coding	early nodulin-like protein 1	NA	early nodulin-like protein 1 (ENODL1); FUNCTIONS IN: electron carrier activity, copper ion binding; LOCATED IN: plasma membrane, anchored to membrane; EXPRESSED IN: 22 plant structures; EXPRESSED DURING: 9 growth stages; CONTAINS InterPro DOMAIN/s: Plastocyanin-like (InterPro:IPR003245), Cupredoxin (InterPro:IPR008972); BEST Arabidopsis thaliana protein match is: early nodulin-like protein 2 (TAI…	protein_coding	early nodulin-like protein 1	NA	early nodulin-like protein 1;(source:Araport11)
AT1G32940		5.94939	4.296	1.00811	1.01367	2.11411	4.99727e-11	9.48602e-09	AtSBT3.5 ,SBT3.5	NA	'29.5.1'	'protein.degradation.subtilases'	'Symbols: ATSBT3.5, SBT3.5 | SBT3.5; identical protein binding / serine-type endopeptidase | chr1:11937596-11940978 FORWARD'	protein_coding	Subtilase family protein	NA	SBT3.5; FUNCTIONS IN: identical protein binding, serine-type endopeptidase activity; INVOLVED IN: proteolysis, negative regulation of catalytic activity; LOCATED IN: apoplast; EXPRESSED IN: 12 plant structures; EXPRESSED DURING: LP.06 six leaves visible, LP.04 four leaves visible, 4 anthesis, F mature embryo stage, petal differentiation and expansion stage; CONTAINS InterPro DOMAIN/s: Protease-as…	protein_coding	Subtilase family protein	NA	Subtilase family protein;(source:Araport11)
AT4G30270		347.657	671.017	133.174	134.714	1.64325	5.09597e-11	9.5966e-09	MERI-5 ,MERI5B ,SEN4 ,XTH24	MERISTEM 5 ,meristem-5 ,SENESCENCE 4 ,xyloglucan endotransglucosylase/hydrolase 24	'10.6.2'	'cell wall.degradation.mannan-xylose-arabinose-fucose'	'Symbols: MERI5B, MERI-5, SEN4 | MERI5B (meristem-5); hydrolase, acting on glycosyl bonds / xyloglucan:xyloglucosyl transferase | chr4:14819192-14820592 REVERSE'	protein_coding	xyloglucan endotransglucosylase/hydrolase 24	encodes a protein similar to endo xyloglucan transferase in sequence. It is also very similar to BRU1 in soybean, which is involved in brassinosteroid response.	xyloglucan endotransglucosylase/hydrolase 24 (XTH24); FUNCTIONS IN: hydrolase activity, acting on glycosyl bonds, xyloglucan:xyloglucosyl transferase activity; INVOLVED IN: aging, response to gibberellin stimulus, gibberellic acid mediated signaling pathway, response to brassinosteroid stimulus, plant-type cell wall loosening; LOCATED IN: cell wall, plasma membrane, cytoplasm, plant-type cell wal…	protein_coding	xyloglucan endotransglucosylase/hydrolase 24	encodes a protein similar to endo xyloglucan transferase in sequence. It is also very similar to BRU1 in soybean, which is involved in brassinosteroid response.	xyloglucan endotransglucosylase/hydrolase 24;(source:Araport11)
AT4G12470		984.997	1056.49	379.788	170.783	1.80271	7.1233e-11	1.33088e-08	AZI1	azelaic acid induced 1	'26.21'	'misc.protease inhibitor/seed storage/lipid transfer protein (LTP) family protein'	'protease inhibitor/seed storage/lipid transfer protein (LTP) family protein | chr4:7401109-7401907 REVERSE'	protein_coding	azelaic acid induced 1	Encodes AZI1 (AZELAIC ACID INDUCED 1). Involved in the priming of salicylic acid induction and systemic immunity triggered by pathogen or azelaic acid.	azelaic acid induced 1 (AZI1); FUNCTIONS IN: lipid binding; INVOLVED IN: systemic acquired resistance, defense response to fungus, lipid transport; LOCATED IN: endomembrane system; EXPRESSED IN: 12 plant structures; EXPRESSED DURING: 6 growth stages; CONTAINS InterPro DOMAIN/s: Bifunctional inhibitor/plant lipid transfer protein/seed storage (InterPro:IPR016140), Plant lipid transfer protein/seed…	protein_coding	azelaic acid induced 1	Encodes AZI1 (AZELAIC ACID INDUCED 1). Involved in the priming of salicylic acid induction and systemic immunity triggered by pathogen or azelaic acid. Targeting if AZI1 to chloroplasts is increased during SAR induction and that localization requires the PRR domain.It is involved in the uptake and movement of the azelaic acid signal.	azelaic acid induced 1;(source:Araport11)
AT5G38900		20.8384	9.71727	1.56589	1.88807	2.85244	7.19192e-11	1.3332e-08	PDI	Protein Disulfide Isomerase	'35.1'	'not assigned.no ontology'	'DSBA oxidoreductase family protein | chr5:15573505-15575618 REVERSE'	protein_coding	Thioredoxin superfamily protein	NA	Thioredoxin superfamily protein; FUNCTIONS IN: protein disulfide oxidoreductase activity; INVOLVED IN: defense response to fungus, incompatible interaction; LOCATED IN: cellular_component unknown; EXPRESSED IN: 16 plant structures; EXPRESSED DURING: 10 growth stages; CONTAINS InterPro DOMAIN/s: DSBA oxidoreductase (InterPro:IPR001853), Thioredoxin-like fold (InterPro:IPR012336); Has 2126 Blast hi…	protein_coding	Thioredoxin superfamily protein	NA	Thioredoxin superfamily protein;(source:Araport11)
AT5G05340	PRX52	24.3666	11.5243	0.0733083	0.169097	6.99251	7.46152e-11	1.36754e-08	PRX52	peroxidase 52	'26.12'	'misc.peroxidases'	'peroxidase, putative | chr5:1578951-1580875 REVERSE'	protein_coding	Peroxidase superfamily protein	NA	Peroxidase superfamily protein; FUNCTIONS IN: protein binding, peroxidase activity; INVOLVED IN: response to oxidative stress, oxidation reduction; LOCATED IN: apoplast, cell wall; EXPRESSED IN: 9 plant structures; EXPRESSED DURING: LP.04 four leaves visible, 4 anthesis, C globular stage, petal differentiation and expansion stage; CONTAINS InterPro DOMAIN/s: Haem peroxidase (InterPro:IPR010255), …	protein_coding	Peroxidase superfamily protein	Encodes a protein with sequence similarity to peroxidases that is involved in lignin biosynthesis. Loss of function mutations show abnormal development of xylem fibers and reduced levels of lignin biosynthetic enxymes.	Peroxidase superfamily protein;(source:Araport11)
AT5G44820		4.63031	3.94433	0.289334	0.532919	3.22432	7.49242e-11	1.36754e-08	NA	NA	'35.2'	'not assigned.unknown'	'unknown protein | chr5:18095713-18097585 REVERSE'	protein_coding	Nucleotide-diphospho-sugar transferase family protein	NA	Nucleotide-diphospho-sugar transferase family protein; CONTAINS InterPro DOMAIN/s: Nucleotide-diphospho-sugar transferase, predicted (InterPro:IPR005069); BEST Arabidopsis thaliana protein match is: unknown protein (TAIR:AT4G19970.1); Has 35333 Blast hits to 34131 proteins in 2444 species: Archae - 798; Bacteria - 22429; Metazoa - 974; Fungi - 991; Plants - 531; Viruses - 0; Other Eukaryotes - 96…	protein_coding	Nucleotide-diphospho-sugar transferase family protein	NA	Nucleotide-diphospho-sugar transferase family protein;(source:Araport11)
AT2G21045		17.4431	21.3703	53.5322	61.9099	-1.77618	7.95591e-11	1.44105e-08	HAC1	High arsenic content 1	'33.99'	'development.unspecified'	'INVOLVED IN: aging; EXPRESSED IN: hypocotyl, root; CONTAINS InterPro DOMAIN/s: Rhodanese-like (InterPro:IPR001763); BEST Arabidopsis thaliana protein match is: unknown protein (TAIR:AT5G66170.2); Has 1919 Blast hits to 1917 proteins in 542 species: Archae - 34; Bacteria - 1258; Metazoa - 17; Fungi - 21; Plants - 115; Viruses - 0; Other Eukaryotes - 474 (source: NCBI BLink). | chr2:9027852-902902…	protein_coding	Rhodanese/Cell cycle control phosphatase superfamily protein	NA	Rhodanese/Cell cycle control phosphatase superfamily protein; CONTAINS InterPro DOMAIN/s: Rhodanese-like (InterPro:IPR001763); BEST Arabidopsis thaliana protein match is: sulfurtransferase 18 (TAIR:AT5G66170.3); Has 3150 Blast hits to 3144 proteins in 1047 species: Archae - 52; Bacteria - 2382; Metazoa - 28; Fungi - 31; Plants - 181; Viruses - 0; Other Eukaryotes - 476 (source: NCBI BLink).	protein_coding	Rhodanese/Cell cycle control phosphatase superfamily protein	NA	Rhodanese/Cell cycle control phosphatase superfamily protein;(source:Araport11)
AT5G52710		2.85573	0.919548	0.0258142	0	7.10766	8.15339e-11	1.46563e-08	NA	NA	'35.1'	'not assigned.no ontology'	'heavy-metal-associated domain-containing protein | chr5:21375753-21378172 FORWARD'	protein_coding	Copper transport protein family	NA	Copper transport protein family; BEST Arabidopsis thaliana protein match is: Copper transport protein family (TAIR:AT5G52680.1); Has 1807 Blast hits to 1807 proteins in 277 species: Archae - 0; Bacteria - 0; Metazoa - 736; Fungi - 347; Plants - 385; Viruses - 0; Other Eukaryotes - 339 (source: NCBI BLink).	protein_coding	Copper transport protein family	NA	Copper transport protein family;(source:Araport11)
AT1G65610		6.44783	6.73503	1.61597	1.33395	1.95429	9.54526e-11	1.70293e-08	ATGH9A2 ,AtKOR2 ,KOR2	ARABIDOPSIS THALIANA GLYCOSYL HYDROLASE 9A2 ,NA ,KORRIGAN 2	'26.3.4'	'misc.gluco-, galacto- and mannosidases.endoglucanase'	'Symbols: ATGH9A2, KOR2 | KOR2; catalytic/ hydrolase, hydrolyzing O-glycosyl compounds | chr1:24391679-24395360 REVERSE'	protein_coding	Six-hairpin glycosidases superfamily protein	NA	KORRIGAN 2 (KOR2); FUNCTIONS IN: hydrolase activity, hydrolyzing O-glycosyl compounds, catalytic activity; INVOLVED IN: carbohydrate metabolic process; LOCATED IN: cellular_component unknown; EXPRESSED IN: stem, sepal, root, leaf, stamen; EXPRESSED DURING: LP.06 six leaves visible, 4 anthesis, petal differentiation and expansion stage, LP.08 eight leaves visible; CONTAINS InterPro DOMAIN/s: Six-h…	protein_coding	Six-hairpin glycosidases superfamily protein	NA	Six-hairpin glycosidases superfamily protein;(source:Araport11)
AT2G32210		151.044	104.893	3.32442	15.4772	3.77274	1.02194e-10	1.8096e-08	AthCYSTM6	Cysteine-Rich Transmembrane Module 6	'35.2'	'not assigned.unknown'	'unknown protein | chr2:13677986-13678830 FORWARD'	protein_coding	NA	NA	unknown protein; BEST Arabidopsis thaliana protein match is: unknown protein (TAIR:AT2G32190.1); Has 214 Blast hits to 214 proteins in 21 species: Archae - 0; Bacteria - 0; Metazoa - 1; Fungi - 10; Plants - 203; Viruses - 0; Other Eukaryotes - 0 (source: NCBI BLink).	protein_coding	NA	NA	cysteine-rich/transmembrane domain A-like protein;(source:Araport11)
AT1G57630		9.30327	5.19845	0.0343672	0.173406	5.98399	1.11715e-10	1.96354e-08	NA	NA	'20.1.7'	'stress.biotic.PR-proteins'	'disease resistance protein (TIR class), putative | chr1:21345639-21346157 FORWARD'	protein_coding	Toll-Interleukin-Resistance (TIR) domain family protein	NA	Toll-Interleukin-Resistance (TIR) domain family protein; FUNCTIONS IN: transmembrane receptor activity; INVOLVED IN: signal transduction, defense response, innate immune response; LOCATED IN: intrinsic to membrane; EXPRESSED IN: 7 plant structures; EXPRESSED DURING: 9 growth stages; CONTAINS InterPro DOMAIN/s: Toll-Interleukin receptor (InterPro:IPR000157); BEST Arabidopsis thaliana protein match…	protein_coding	Toll-Interleukin-Resistance (TIR) domain family protein	NA	Toll-Interleukin-Resistance (TIR) domain family protein;(source:Araport11)
AT2G28780		2.06135	2.26339	6.41009	6.29695	-1.76788	1.19039e-10	2.07689e-08	NA	NA	'35.2'	'not assigned.unknown'	'unknown protein | chr2:12340034-12343421 REVERSE'	protein_coding	NA	NA	unknown protein; INVOLVED IN: biological_process unknown; LOCATED IN: mitochondrion; EXPRESSED IN: inflorescence meristem, root, flower; EXPRESSED DURING: petal differentiation and expansion stage; CONTAINS InterPro DOMAIN/s: Protein of unknown function DUF939, bacterial (InterPro:IPR010343); BEST Arabidopsis thaliana protein match is: unknown protein (TAIR:AT3G09450.1); Has 671 Blast hits to 667…	protein_coding	NA	NA	P-hydroxybenzoic acid efflux pump subunit;(source:Araport11)
AT1G67980		10.8131	3.32306	0.861597	0.353268	3.2716	1.28167e-10	2.21982e-08	CCOAMT	caffeoyl-CoA 3-O-methyltransferase	'16.2.1.6'	'secondary metabolism.phenylpropanoids.lignin biosynthesis.CCoAOMT'	'Symbols: CCOAMT | CCoAMT; caffeoyl-CoA O-methyltransferase | chr1:25487714-25489231 FORWARD'	protein_coding	caffeoyl-CoA 3-O-methyltransferase	Encodes S-adenosyl-L-methionine: transcaffeoyl Coenzyme A 3-O-methyltransferase.	caffeoyl-CoA 3-O-methyltransferase (CCOAMT); CONTAINS InterPro DOMAIN/s: O-methyltransferase, family 3 (InterPro:IPR002935); BEST Arabidopsis thaliana protein match is: S-adenosyl-L-methionine-dependent methyltransferases superfamily protein (TAIR:AT1G67990.1); Has 30201 Blast hits to 17322 proteins in 780 species: Archae - 12; Bacteria - 1396; Metazoa - 17338; Fungi - 3422; Plants - 5037; Viruse…	protein_coding	caffeoyl-CoA 3-O-methyltransferase	Encodes S-adenosyl-L-methionine: transcaffeoyl Coenzyme A 3-O-methyltransferase.	caffeoyl-CoA 3-O-methyltransferase;(source:Araport11)
AT5G42830		6.76115	8.80386	0.923652	1.94248	2.31033	1.43418e-10	2.46595e-08	NA	NA	'16.2'	'secondary metabolism.phenylpropanoids'	'transferase family protein | chr5:17176384-17178018 FORWARD'	protein_coding	HXXXD-type acyl-transferase family protein	NA	HXXXD-type acyl-transferase family protein; FUNCTIONS IN: transferase activity, transferring acyl groups other than amino-acyl groups, transferase activity; INVOLVED IN: biological_process unknown; LOCATED IN: cellular_component unknown; EXPRESSED IN: 17 plant structures; EXPRESSED DURING: 12 growth stages; CONTAINS InterPro DOMAIN/s: Transferase (InterPro:IPR003480); BEST Arabidopsis thaliana pr…	protein_coding	HXXXD-type acyl-transferase family protein	NA	HXXXD-type acyl-transferase family protein;(source:Araport11)
AT5G11210		1.22497	0.777744	0.0388859	0.0635352	4.07655	1.46622e-10	2.50292e-08	ATGLR2.5 ,GLR2.5	ARABIDOPSIS THALIANA GLU ,glutamate receptor 2.5	'30.1'	'signalling.in sugar and nutrient physiology'	'Symbols: ATGLR2.5, GLR2.5 | ATGLR2.5; intracellular ligand-gated ion channel | chr5:3571214-3574537 REVERSE'	protein_coding	glutamate receptor 2.5	member of Putative ligand-gated ion channel subunit family	glutamate receptor 2.5 (GLR2.5); FUNCTIONS IN: intracellular ligand-gated ion channel activity; INVOLVED IN: cellular calcium ion homeostasis, response to light stimulus; LOCATED IN: integral to membrane, membrane; EXPRESSED IN: stem, stamen; EXPRESSED DURING: 4 anthesis; CONTAINS InterPro DOMAIN/s: Extracellular solute-binding protein, family 3 (InterPro:IPR001638), Ionotropic glutamate receptor…	protein_coding	glutamate receptor 2.5	member of Putative ligand-gated ion channel subunit family	glutamate receptor 2.5;(source:Araport11)
AT2G40750		8.34984	4.83188	0.670513	0.899745	2.82656	1.81566e-10	3.07729e-08	ATWRKY54 ,WRKY54	WRKY DNA-BINDING PROTEIN 54 ,WRKY DNA-binding protein 54	'27.3.32'	'RNA.regulation of transcription.WRKY domain transcription factor family'	'Symbols: WRKY54, ATWRKY54 | WRKY54; transcription factor | chr2:17000454-17002468 REVERSE'	protein_coding	WRKY DNA-binding protein 54	member of WRKY Transcription Factor; Group III	WRKY DNA-binding protein 54 (WRKY54); CONTAINS InterPro DOMAIN/s: DNA-binding WRKY (InterPro:IPR003657); BEST Arabidopsis thaliana protein match is: WRKY DNA-binding protein 70 (TAIR:AT3G56400.1); Has 3183 Blast hits to 2752 proteins in 165 species: Archae - 0; Bacteria - 0; Metazoa - 0; Fungi - 0; Plants - 3171; Viruses - 0; Other Eukaryotes - 12 (source: NCBI BLink).	protein_coding	WRKY DNA-binding protein 54	member of WRKY Transcription Factor; Group III	WRKY DNA-binding protein 54;(source:Araport11)
AT1G49570		8.11575	3.17862	0.264107	0.539892	3.52332	1.96689e-10	3.30996e-08	NA	NA	'26.12'	'misc.peroxidases'	'peroxidase, putative | chr1:18347036-18348951 FORWARD'	protein_coding	Peroxidase superfamily protein	NA	Peroxidase superfamily protein; FUNCTIONS IN: peroxidase activity, heme binding; INVOLVED IN: oxidation reduction, response to oxidative stress; LOCATED IN: endomembrane system; EXPRESSED IN: leaf lamina base, leaf whorl, hypocotyl, sepal, root; EXPRESSED DURING: 4 anthesis; CONTAINS InterPro DOMAIN/s: Haem peroxidase (InterPro:IPR010255), Plant peroxidase (InterPro:IPR000823), Peroxidases heam-l…	protein_coding	Peroxidase superfamily protein	NA	Peroxidase superfamily protein;(source:Araport11)
AT4G20390		7.46168	13.8429	27.6466	36.9133	-1.85463	2.80683e-10	4.69017e-08	CASPL1B2	CASP-like protein 1B2	'35.1'	'not assigned.no ontology'	'integral membrane family protein | chr4:11007035-11008066 FORWARD'	protein_coding	Uncharacterised protein family (UPF0497)	NA	Uncharacterised protein family (UPF0497); CONTAINS InterPro DOMAIN/s: Uncharacterised protein family UPF0497, trans-membrane plant (InterPro:IPR006702), Uncharacterised protein family UPF0497, trans-membrane plant subgroup (InterPro:IPR006459); BEST Arabidopsis thaliana protein match is: Uncharacterised protein family (UPF0497) (TAIR:AT5G44550.1); Has 1807 Blast hits to 1807 proteins in 277 speci…	protein_coding	Uncharacterised protein family (UPF0497)	NA	Uncharacterized protein family (UPF0497);(source:Araport11)
AT2G04040		6.94699	5.37679	1.7383	0.635173	2.31068	2.87226e-10	4.76594e-08	ATDTX1 ,DTX1 ,TX1	NA ,detoxification 1	'34.99'	'transport.misc'	'Symbols: ATDTX1, TX1 | TX1; antiporter/ multidrug efflux pump/ multidrug transporter/ transporter | chr2:1334512-1336489 REVERSE'	protein_coding	MATE efflux family protein	AtDTX1 (At2g04040) has been identified as a detoxifying efflux carrier for plant-derived antibiotics and other toxic compounds, including CD2+. Mistakenly referred to as At2g04070 in PMID:11739388.	TX1; CONTAINS InterPro DOMAIN/s: MATE family transporter related protein (InterPro:IPR015521), Multi antimicrobial extrusion protein MatE (InterPro:IPR002528); BEST Arabidopsis thaliana protein match is: MATE efflux family protein (TAIR:AT2G04080.1); Has 9657 Blast hits to 9581 proteins in 1940 species: Archae - 182; Bacteria - 6693; Metazoa - 146; Fungi - 326; Plants - 1322; Viruses - 0; Other E…	protein_coding	MATE efflux family protein	AtDTX1 (At2g04040) has been identified as a detoxifying efflux carrier for plant-derived antibiotics and other toxic compounds, including Cd2+. Expression in rosette leaves is activated by high concentration of boron.Mistakenly referred to as At2g04070 in PMID:11739388.	MATE efflux family protein;(source:Araport11)
AT3G54150		8.33504	4.53051	0.650315	0.818216	2.87255	3.87826e-10	6.39051e-08	EFD	EXINE FORMATION DEFECTIVE	'33.99'	'development.unspecified'	'embryo-abundant protein-related | chr3:20050644-20052815 REVERSE'	protein_coding	S-adenosyl-L-methionine-dependent methyltransferases superfamily protein	NA	S-adenosyl-L-methionine-dependent methyltransferases superfamily protein; FUNCTIONS IN: methyltransferase activity; INVOLVED IN: metabolic process; LOCATED IN: cellular_component unknown; EXPRESSED IN: 17 plant structures; EXPRESSED DURING: 9 growth stages; CONTAINS InterPro DOMAIN/s: Methyltransferase type 11 (InterPro:IPR013216); BEST Arabidopsis thaliana protein match is: S-adenosyl-L-methioni…	protein_coding	S-adenosyl-L-methionine-dependent methyltransferases superfamily protein	Encodes a DNA methyltransferase required for pollen exine formation and male fertility via the regulation of callose wall and primexine formation.	S-adenosyl-L-methionine-dependent methyltransferases superfamily protein;(source:Araport11)
AT1G01190		0.679552	1.86499	2.23086	8.30074	-2.15544	5.20079e-10	8.51064e-08	CYP78A8	cytochrome P450, family 78, subfamily A, polypeptide 8	'26.10'	'misc.cytochrome P450'	'Symbols: CYP78A8 | CYP78A8; electron carrier/ heme binding / iron ion binding / monooxygenase/ oxygen binding | chr1:83045-84864 REVERSE'	protein_coding	cytochrome P450, family 78, subfamily A, polypeptide 8	member of CYP78A	cytochrome P450, family 78, subfamily A, polypeptide 8 (CYP78A8); FUNCTIONS IN: electron carrier activity, monooxygenase activity, iron ion binding, oxygen binding, heme binding; INVOLVED IN: oxidation reduction; LOCATED IN: endomembrane system; EXPRESSED IN: 6 plant structures; EXPRESSED DURING: LP.10 ten leaves visible, LP.02 two leaves visible, LP.12 twelve leaves visible; CONTAINS InterPro DO…	protein_coding	cytochrome P450, family 78, subfamily A, polypeptide 8	NA	cytochrome P450, family 78, subfamily A, polypeptide 8;(source:Araport11)
AT1G23720		1.26334	1.76041	6.73391	3.97127	-2.00766	5.60824e-10	9.11455e-08	NA	NA	'35.1.42'	'not assigned.no ontology.proline rich family'	'proline-rich extensin-like family protein | chr1:8388655-8391540 FORWARD'	protein_coding	Proline-rich extensin-like family protein	NA	Proline-rich extensin-like family protein; FUNCTIONS IN: structural constituent of cell wall; INVOLVED IN: plant-type cell wall organization; EXPRESSED IN: hypocotyl, root, carpel; EXPRESSED DURING: petal differentiation and expansion stage; CONTAINS InterPro DOMAIN/s: Extensin-like repeat (InterPro:IPR006706); BEST Arabidopsis thaliana protein match is: Proline-rich extensin-like family protein …	protein_coding	Proline-rich extensin-like family protein	NA	Proline-rich extensin-like family protein;(source:Araport11)
AT4G32810		2.12242	2.15956	0.245145	0.233021	2.95334	6.11254e-10	9.86656e-08	ATCCD8 ,CCD8 ,MAX4	NA ,carotenoid cleavage dioxygenase 8 ,MORE AXILLARY BRANCHING 4	'17.1.1'	'hormone metabolism.abscisic acid.synthesis-degradation'	'Symbols: CCD8, MAX4, ATCCD8 | CCD8 (CAROTENOID CLEAVAGE DIOXYGENASE 8); oxidoreductase, acting on single donors with incorporation of molecular oxygen, incorporation of two atoms of oxygen | chr4:15828228-15831485 FORWARD'	protein_coding	carotenoid cleavage dioxygenase 8	Encodes a protein with similarity to carotenoid cleaving deoxygenases, the enzymes that cleave beta-carotene. Involved in the production of a graft transmissable signal to suppress axillary branching. Protein is localized to chloroplast stroma and expressed primarily in root tip. Mutants in the gene exhibit increased shoot branching, and light-dependent defects in hook opening and hypocotyl/root …	carotenoid cleavage dioxygenase 8 (CCD8); CONTAINS InterPro DOMAIN/s: Carotenoid oxygenase (InterPro:IPR004294); BEST Arabidopsis thaliana protein match is: nine-cis-epoxycarotenoid dioxygenase 6 (TAIR:AT3G24220.1); Has 2642 Blast hits to 2570 proteins in 479 species: Archae - 17; Bacteria - 769; Metazoa - 368; Fungi - 139; Plants - 827; Viruses - 0; Other Eukaryotes - 522 (source: NCBI BLink).	protein_coding	carotenoid cleavage dioxygenase 8	Encodes a protein with similarity to carotenoid cleaving deoxygenases, the enzymes that cleave beta-carotene. Involved in the production of a graft transmissable signal to suppress axillary branching. Protein is localized to chloroplast stroma and expressed primarily in root tip. Mutants in the gene exhibit increased shoot branching, and light-dependent defects in hook opening and hypocotyl/root …	carotenoid cleavage dioxygenase 8;(source:Araport11)
AT3G61280		3.38238	3.18033	0.160829	0.574253	3.17677	6.39033e-10	1.02453e-07	NA	NA	'35.2'	'not assigned.unknown'	'FUNCTIONS IN: molecular_function unknown; INVOLVED IN: biological_process unknown; LOCATED IN: cellular_component unknown; CONTAINS InterPro DOMAIN/s: Lipopolysaccharide-modifying protein (InterPro:IPR006598), Protein of unknown function DUF821, CAP10-like (InterPro:IPR008539); BEST Arabidopsis thaliana protein match is: unknown protein (TAIR:AT3G61290.1); Has 467 Blast hits to 463 proteins in 9…	protein_coding	Arabidopsis thaliana protein of unknown function (DUF821)	NA	CONTAINS InterPro DOMAIN/s: Lipopolysaccharide-modifying protein (InterPro:IPR006598), Protein of unknown function DUF821, CAP10-like (InterPro:IPR008539); BEST Arabidopsis thaliana protein match is: Arabidopsis thaliana protein of unknown function (DUF821) (TAIR:AT3G61290.1); Has 683 Blast hits to 672 proteins in 134 species: Archae - 0; Bacteria - 47; Metazoa - 230; Fungi - 121; Plants - 246; V…	protein_coding	Arabidopsis thaliana protein of unknown function (DUF821)	NA	O-glucosyltransferase rumi-like protein (DUF821);(source:Araport11)
AT4G01700		36.8064	38.0042	5.84338	11.8729	1.95704	6.45962e-10	1.02868e-07	NA	NA	'20.1'	'stress.biotic'	'chitinase, putative | chr4:732313-733510 REVERSE'	protein_coding	Chitinase family protein	NA	Chitinase family protein; FUNCTIONS IN: chitinase activity; INVOLVED IN: carbohydrate metabolic process, cell wall macromolecule catabolic process; LOCATED IN: cell wall; EXPRESSED IN: 18 plant structures; EXPRESSED DURING: 13 growth stages; CONTAINS InterPro DOMAIN/s: Glycoside hydrolase, family 19 (InterPro:IPR016283), Glycoside hydrolase, family 19, catalytic (InterPro:IPR000726); BEST Arabido…	protein_coding	Chitinase family protein	NA	Chitinase family protein;(source:Araport11)
AT4G33050		21.2837	23.3927	4.38895	7.56151	1.74221	7.01438e-10	1.10958e-07	AtIQM1 ,EDA39 ,IQM1	NA ,embryo sac development arrest 39 ,IQ-motif protein 1	'30.3'	'signalling.calcium'	'Symbols: EDA39 | EDA39 (embryo sac development arrest 39); calmodulin binding | chr4:15944453-15947026 REVERSE'	protein_coding	calmodulin-binding family protein	Encodes a calmodulin-binding protein involved in stomatal movement.	embryo sac development arrest 39 (EDA39); CONTAINS InterPro DOMAIN/s: IQ calmodulin-binding region (InterPro:IPR000048); BEST Arabidopsis thaliana protein match is: calmodulin-binding family protein (TAIR:AT2G26190.1); Has 290 Blast hits to 243 proteins in 49 species: Archae - 0; Bacteria - 2; Metazoa - 0; Fungi - 98; Plants - 184; Viruses - 0; Other Eukaryotes - 6 (source: NCBI BLink).	protein_coding	calmodulin-binding family protein	Encodes a calmodulin-binding protein involved in stomatal movement.	calmodulin-binding family protein;(source:Araport11)
AT5G44568		343.964	297.298	68.9041	75.0835	1.92334	7.56703e-10	1.18908e-07	NA	NA	'35.1'	'not assigned.no ontology'	'unknown protein | chr5:17961201-17962202 REVERSE'	protein_coding	NA	NA	unknown protein; FUNCTIONS IN: molecular_function unknown; INVOLVED IN: biological_process unknown; LOCATED IN: endomembrane system; Has 19 Blast hits to 19 proteins in 2 species: Archae - 0; Bacteria - 0; Metazoa - 0; Fungi - 0; Plants - 19; Viruses - 0; Other Eukaryotes - 0 (source: NCBI BLink).	protein_coding	NA	NA	transmembrane protein;(source:Araport11)
AT1G32450		19.316	44.3769	64.2385	83.9494	-1.53736	7.94844e-10	1.24079e-07	AtNPF7.3 ,NPF7.3 ,NRT1.5	NA ,NRT1/ PTR family 7.3 ,nitrate transporter 1.5	'34.13'	'transport.peptides and oligopeptides'	'Symbols: NRT1.5 | NRT1.5 (NITRATE TRANSPORTER 1.5); nitrate transmembrane transporter/ transporter | chr1:11715150-11719970 REVERSE'	protein_coding	nitrate transporter 1.5	Transmembrane nitrate transporter. Involved in xylem transport of nitrate from root to shoot. Induced in response to nitrate. Not involved in nitrate uptake. expressed in root pericycle cells.	nitrate transporter 1.5 (NRT1.5); CONTAINS InterPro DOMAIN/s: Oligopeptide transporter (InterPro:IPR000109), Major facilitator superfamily, general substrate transporter (InterPro:IPR016196); BEST Arabidopsis thaliana protein match is: NITRATE TRANSPORTER 1.8 (TAIR:AT4G21680.1); Has 7755 Blast hits to 7381 proteins in 1434 species: Archae - 0; Bacteria - 3851; Metazoa - 707; Fungi - 433; Plants -…	protein_coding	nitrate transporter 1.5	Transmembrane nitrate transporter. Involved in xylem transport of nitrate from root to shoot. Induced in response to high and low concentrations of nitrate. Not involved in nitrate uptake. Expressed in root pericycle cells under the control of MYB59. Also functions as a proton-coupled H+/K+ antiporter for K+ loading into the xylem.	nitrate transporter 1.5;(source:Araport11)
AT1G73330		106.028	265.52	225.248	700.236	-1.44768	8.23279e-10	1.27678e-07	ATDR4 ,DR4	drought-repressed 4	'20.1.7.6'	'stress.biotic.PR-proteins.proteinase inhibitors'	'Symbols: ATDR4 | ATDR4; peptidase inhibitor | chr1:27568718-27569717 REVERSE'	protein_coding	drought-repressed 4	encodes a plant-specific protease inhibitor-like protein whose transcript level in root disappears in response to progressive drought stress. The decrease in transcript level is independent from abscisic acid level.	drought-repressed 4 (DR4); FUNCTIONS IN: peptidase inhibitor activity; INVOLVED IN: response to water deprivation; LOCATED IN: endomembrane system; EXPRESSED IN: 11 plant structures; EXPRESSED DURING: LP.06 six leaves visible, LP.04 four leaves visible, 4 leaf senescence stage, petal differentiation and expansion stage; CONTAINS InterPro DOMAIN/s: Proteinase inhibitor I3, Kunitz legume (InterPro:…	protein_coding	drought-repressed 4	encodes a plant-specific protease inhibitor-like protein whose transcript level in root disappears in response to progressive drought stress. The decrease in transcript level is independent from abscisic acid level.	drought-repressed 4;(source:Araport11)
AT4G12500		83.5013	98.1417	21.2513	30.5183	1.62854	8.43285e-10	1.29932e-07	NA	NA	'26.21'	'misc.protease inhibitor/seed storage/lipid transfer protein (LTP) family protein'	'protease inhibitor/seed storage/lipid transfer protein (LTP) family protein | chr4:7414150-7414927 REVERSE'	protein_coding	Bifunctional inhibitor/lipid-transfer protein/seed storage 2S albumin superfamily protein	NA	Bifunctional inhibitor/lipid-transfer protein/seed storage 2S albumin superfamily protein; FUNCTIONS IN: lipid binding; INVOLVED IN: lipid transport; EXPRESSED IN: hypocotyl, leaf; EXPRESSED DURING: LP.04 four leaves visible; CONTAINS InterPro DOMAIN/s: Bifunctional inhibitor/plant lipid transfer protein/seed storage (InterPro:IPR016140), Plant lipid transfer protein/seed storage/trypsin-alpha am…	protein_coding	Bifunctional inhibitor/lipid-transfer protein/seed storage 2S albumin superfamily protein	NA	Bifunctional inhibitor/lipid-transfer protein/seed storage 2S albumin superfamily protein;(source:Araport11)
AT4G23210	CRK13	5.40228	4.12777	1.21682	0.905012	1.96125	9.25315e-10	1.41651e-07	CRK13	cysteine-rich RLK (RECEPTOR-like protein kinase) 13	'30.2.17'	'signalling.receptor kinases.DUF 26'	'Symbols: CRK13 | protein kinase family protein | chr4:12148714-12151479 REVERSE'	protein_coding	cysteine-rich RLK (RECEPTOR-like protein kinase) 13	Encodes a Cysteine-rich receptor-like kinase (CRK13). Overexpression of CRK13 leads to hypersensitive response cell death, and induces defense against pathogens by causing increased accumulation of salicylic acid.	cysteine-rich RLK (RECEPTOR-like protein kinase) 13 (CRK13); FUNCTIONS IN: kinase activity; INVOLVED IN: defense response to bacterium, response to molecule of bacterial origin, plant-type hypersensitive response; LOCATED IN: endomembrane system; EXPRESSED IN: 10 plant structures; EXPRESSED DURING: 8 growth stages; CONTAINS InterPro DOMAIN/s: Protein kinase, ATP binding site (InterPro:IPR017441),…	protein_coding	cysteine-rich RLK (RECEPTOR-like protein kinase) 13	Encodes a Cysteine-rich receptor-like kinase (CRK13). Overexpression of CRK13 leads to hypersensitive response cell death, and induces defense against pathogens by causing increased accumulation of salicylic acid.	cysteine-rich RLK (RECEPTOR-like protein kinase) 13;(source:Araport11)
AT4G10500		7.67863	4.06097	0.243026	0.778207	3.42803	1.00758e-09	1.53255e-07	DLO1	DMR6-LIKE OXYGENASE 1	'35.1'	'not assigned.no ontology'	'oxidoreductase, 2OG-Fe(II) oxygenase family protein | chr4:6491017-6492476 FORWARD'	protein_coding	2-oxoglutarate (2OG) and Fe(II)-dependent oxygenase superfamily protein	NA	2-oxoglutarate (2OG) and Fe(II)-dependent oxygenase superfamily protein; FUNCTIONS IN: oxidoreductase activity, acting on paired donors, with incorporation or reduction of molecular oxygen, 2-oxoglutarate as one donor, and incorporation of one atom each of oxygen into both donors, oxidoreductase activity; INVOLVED IN: secondary metabolic process; EXPRESSED IN: 12 plant structures; EXPRESSED DURIN…	protein_coding	2-oxoglutarate (2OG) and Fe(II)-dependent oxygenase superfamily protein	NA	2-oxoglutarate (2OG) and Fe(II)-dependent oxygenase superfamily protein;(source:Araport11)
AT4G15390		4.87639	6.51782	11.1916	31.873	-1.95506	1.12276e-09	1.69686e-07	NA	NA	'35.1'	'not assigned.no ontology'	'transferase family protein | chr4:8792812-8794293 REVERSE'	protein_coding	HXXXD-type acyl-transferase family protein	NA	HXXXD-type acyl-transferase family protein; FUNCTIONS IN: transferase activity, transferring acyl groups other than amino-acyl groups, transferase activity; INVOLVED IN: biological_process unknown; LOCATED IN: cellular_component unknown; EXPRESSED IN: hypocotyl, root; CONTAINS InterPro DOMAIN/s: Transferase (InterPro:IPR003480); BEST Arabidopsis thaliana protein match is: HXXXD-type acyl-transfer…	protein_coding	HXXXD-type acyl-transferase family protein	NA	HXXXD-type acyl-transferase family protein;(source:Araport11)
AT3G45860		1.76356	1.95119	0.0637109	0.295696	3.46319	1.33607e-09	2.00648e-07	CRK4	cysteine-rich RLK (RECEPTOR-like protein kinase) 4	'30.2.17'	'signalling.receptor kinases.DUF 26'	'receptor-like protein kinase, putative | chr3:16863401-16866041 REVERSE'	protein_coding	cysteine-rich RLK (RECEPTOR-like protein kinase) 4	Encodes a cysteine-rich receptor-like protein kinase. Involved in programmed cell death and defense response to pathogen.	cysteine-rich RLK (RECEPTOR-like protein kinase) 4 (CRK4); FUNCTIONS IN: kinase activity; INVOLVED IN: defense response to bacterium, defense response, programmed cell death, response to salicylic acid stimulus; LOCATED IN: endomembrane system; EXPRESSED IN: 11 plant structures; EXPRESSED DURING: 9 growth stages; CONTAINS InterPro DOMAIN/s: Protein kinase, ATP binding site (InterPro:IPR017441), P…	protein_coding	cysteine-rich RLK (RECEPTOR-like protein kinase) 4	Encodes a cysteine-rich receptor-like protein kinase. Involved in programmed cell death and defense response to pathogen.	cysteine-rich RLK (RECEPTOR-like protein kinase) 4;(source:Araport11)
AT5G39160		14.7611	5.54343	1.67492	0.953655	2.66082	1.39444e-09	2.08096e-07	NA	NA	'20.2.99'	'stress.abiotic.unspecified'	'germin-like protein (GLP2a) (GLP5a) | chr5:15679014-15680002 REVERSE'	protein_coding	RmlC-like cupins superfamily protein	NA	RmlC-like cupins superfamily protein; FUNCTIONS IN: manganese ion binding, nutrient reservoir activity; INVOLVED IN: biological_process unknown; LOCATED IN: endomembrane system, apoplast; CONTAINS InterPro DOMAIN/s: Cupin, RmlC-type (InterPro:IPR011051), Cupin 1 (InterPro:IPR006045), Germin (InterPro:IPR001929), RmlC-like jelly roll fold (InterPro:IPR014710), Germin, manganese binding site (Inter…	protein_coding	RmlC-like cupins superfamily protein	NA	RmlC-like cupins superfamily protein;(source:Araport11)
AT3G26210		18.2268	22.4947	5.82719	6.37907	1.52125	1.44967e-09	2.1365e-07	CYP71B23	cytochrome P450, family 71, subfamily B, polypeptide 23	'26.10'	'misc.cytochrome P450'	'Symbols: CYP71B23 | CYP71B23; electron carrier/ heme binding / iron ion binding / monooxygenase/ oxygen binding | chr3:9593132-9595243 REVERSE'	protein_coding	cytochrome P450, family 71, subfamily B, polypeptide 23	putative cytochrome P450	cytochrome P450, family 71, subfamily B, polypeptide 23 (CYP71B23); FUNCTIONS IN: electron carrier activity, monooxygenase activity, iron ion binding, oxygen binding, heme binding; INVOLVED IN: oxidation reduction; LOCATED IN: endomembrane system; EXPRESSED IN: 20 plant structures; EXPRESSED DURING: 11 growth stages; CONTAINS InterPro DOMAIN/s: Cytochrome P450 (InterPro:IPR001128), Cytochrome P45…	protein_coding	cytochrome P450, family 71, subfamily B, polypeptide 23	putative cytochrome P450 The mRNA is cell-to-cell mobile.	cytochrome P450, family 71, subfamily B, polypeptide 23;(source:Araport11)
AT1G52050		0.574159	0.35877	5.29301	2.11251	-3.10822	1.44892e-09	2.1365e-07	NA	NA	'17.7.3'	'hormone metabolism.jasmonate.induced-regulated-responsive-activated'	'jacalin lectin family protein | chr1:19354919-19356764 REVERSE'	protein_coding	Mannose-binding lectin superfamily protein	NA	Mannose-binding lectin superfamily protein; FUNCTIONS IN: molecular_function unknown; INVOLVED IN: biological_process unknown; LOCATED IN: endomembrane system; EXPRESSED IN: 7 plant structures; EXPRESSED DURING: 4 anthesis, E expanded cotyledon stage; CONTAINS InterPro DOMAIN/s: Mannose-binding lectin (InterPro:IPR001229); BEST Arabidopsis thaliana protein match is: Mannose-binding lectin superfa…	protein_coding	Mannose-binding lectin superfamily protein	NA	Mannose-binding lectin superfamily protein;(source:Araport11)
AT5G47450		3.01728	3.45304	11.6283	12.1288	-2.08557	1.49514e-09	2.18992e-07	ATTIP2;3 ,DELTA-TIP3 ,TIP2;3	ARABIDOPSIS THALIANA TONOPLAST INTRINSIC PROTEIN 2;3 ,DELTA-TONOPLAST INTRINSIC PROTEIN 3 ,tonoplast intrinsic protein 2;3	'34.19.2'	'transport.Major Intrinsic Proteins.TIP'	'Symbols: ATTIP2;3, TIP2;3, DELTA-TIP3 | AtTIP2;3; ammonia transporter/ methylammonium transmembrane transporter/ water channel | chr5:19248249-19249504 REVERSE'	protein_coding	tonoplast intrinsic protein 2;3	Tonoplast intrinsic protein, transports ammonium (NH3) and methylammonium across the tonoplast membrane, gene expression shows diurnal regulation and is upregulated by ammonium (NH3).	tonoplast intrinsic protein 2;3 (TIP2;3); CONTAINS InterPro DOMAIN/s: Major intrinsic protein, conserved site (InterPro:IPR022357), Aquaporin (InterPro:IPR012269), Major intrinsic protein (InterPro:IPR000425); BEST Arabidopsis thaliana protein match is: tonoplast intrinsic protein 2;2 (TAIR:AT4G17340.1); Has 1807 Blast hits to 1807 proteins in 277 species: Archae - 0; Bacteria - 0; Metazoa - 736;…	protein_coding	tonoplast intrinsic protein 2;3	Tonoplast intrinsic protein, transports ammonium (NH3) and methylammonium across the tonoplast membrane, gene expression shows diurnal regulation and is upregulated by ammonium (NH3).	tonoplast intrinsic protein 2;(source:Araport11)
AT1G61800		2.68845	0.925621	0.0288283	0.0483453	5.21531	1.71636e-09	2.49852e-07	ATGPT2 ,GPT2	ARABIDOPSIS GLUCOSE-6-PHOSPHATE/PHOSPHATE TRANSLOCATOR 2 ,glucose-6-phosphate/phosphate translocator 2	'34.8'	'transport.metabolite transporters at the envelope membrane'	'Symbols: GPT2 | GPT2; antiporter/ glucose-6-phosphate transmembrane transporter | chr1:22824440-22826774 FORWARD'	protein_coding	glucose-6-phosphate/phosphate translocator 2	glucose6-Phosphate/phosphate transporter 2. Expression is upregulated in the shoot of cax1/cax3 mutant.	glucose-6-phosphate/phosphate translocator 2 (GPT2); FUNCTIONS IN: antiporter activity, glucose-6-phosphate transmembrane transporter activity; INVOLVED IN: in 7 processes; LOCATED IN: plasma membrane; EXPRESSED IN: 16 plant structures; EXPRESSED DURING: 10 growth stages; CONTAINS InterPro DOMAIN/s: Tpt phosphate/phosphoenolpyruvate translocator (InterPro:IPR004696), Protein of unknown function D…	protein_coding	glucose-6-phosphate/phosphate translocator 2	glucose6-Phosphate/phosphate transporter 2. Expression is upregulated in the shoot of cax1/cax3 mutant. The mRNA is cell-to-cell mobile.	glucose-6-phosphate/phosphate translocator 2;(source:Araport11)
AT1G72900		13.7375	17.0526	2.98788	4.72113	1.81688	1.91436e-09	2.76976e-07	NA	NA	'20.1.7'	'stress.biotic.PR-proteins'	'disease resistance protein (TIR-NBS class), putative | chr1:27432195-27433782 FORWARD'	protein_coding	Toll-Interleukin-Resistance (TIR) domain-containing protein	NA	Toll-Interleukin-Resistance (TIR) domain-containing protein; FUNCTIONS IN: transmembrane receptor activity, ATP binding; INVOLVED IN: signal transduction, defense response, apoptosis, innate immune response; LOCATED IN: intrinsic to membrane; EXPRESSED IN: 20 plant structures; EXPRESSED DURING: 10 growth stages; CONTAINS InterPro DOMAIN/s: NB-ARC (InterPro:IPR002182), Toll-Interleukin receptor (I…	protein_coding	Toll-Interleukin-Resistance (TIR) domain-containing protein	NA	Toll-Interleukin-Resistance (TIR) domain-containing protein;(source:Araport11)
AT1G10070		18.4351	18.6302	6.55363	1.42619	2.36748	2.22617e-09	3.20137e-07	ATBCAT-2 ,BCAT-2 ,BCAT2	branched-chain amino acid transaminase 2 ,branched-chain amino acid transferase 2	'13.1.4.1.4' ,'18.4.1'	'amino acid metabolism.synthesis.branched chain group.common.branched-chain amino acid aminotransferase' ,'Co-factor and vitamine metabolism.pantothenate.branched-chain amino acid aminotransferase'	'Symbols: ATBCAT-2 | ATBCAT-2 (ARABIDOPSIS THALIANA BRANCHED-CHAIN AMINO ACID TRANSAMINASE 2); branched-chain-amino-acid transaminase/ catalytic | chr1:3288087-3290471 FORWARD'	protein_coding	branched-chain amino acid transaminase 2	Encodes a chloroplast branched-chain amino acid aminotransferase. Complements the yeast leu/iso-leu/val auxotrophy mutant.	branched-chain amino acid transaminase 2 (BCAT-2); FUNCTIONS IN: branched-chain-amino-acid transaminase activity, catalytic activity; INVOLVED IN: branched chain family amino acid metabolic process, metabolic process; LOCATED IN: chloroplast; EXPRESSED IN: 21 plant structures; EXPRESSED DURING: 14 growth stages; CONTAINS InterPro DOMAIN/s: Aminotransferase, class IV (InterPro:IPR001544), Aminotra…	protein_coding	branched-chain amino acid transaminase 2	Encodes a chloroplast branched-chain amino acid aminotransferase. Complements the yeast leu/iso-leu/val auxotrophy mutant. Involved in cell wall development.	branched-chain amino acid transaminase 2;(source:Araport11)
AT5G06720		7.18091	7.2735	0.385222	1.60079	2.95124	2.5657e-09	3.66741e-07	ATPA2 ,AtPRX53 ,PA2 ,PRX53	peroxidase 2 ,NA ,peroxidase 53	'26.12'	'misc.peroxidases'	'peroxidase, putative | chr5:2077420-2079005 REVERSE'	protein_coding	peroxidase 2	Encodes a peroxidase with diverse roles in the wound response, flower development, and syncytium formation.	peroxidase 2 (PA2); FUNCTIONS IN: peroxidase activity, heme binding; INVOLVED IN: oxidation reduction, response to oxidative stress; LOCATED IN: endomembrane system; EXPRESSED IN: 21 plant structures; EXPRESSED DURING: 11 growth stages; CONTAINS InterPro DOMAIN/s: Haem peroxidase (InterPro:IPR010255), Plant peroxidase (InterPro:IPR000823), Peroxidases heam-ligand binding site (InterPro:IPR019793)…	protein_coding	peroxidase 2	Encodes a peroxidase with diverse roles in the wound response, flower development, and syncytium formation.	peroxidase 2;(source:Araport11)
AT2G32190		159.219	102.83	15.111	19.6983	2.65431	2.83248e-09	4.02449e-07	AthCYSTM4	Cysteine-Rich Transmembrane Module 4	'35.2'	'not assigned.unknown'	'unknown protein | chr2:13674498-13675286 FORWARD'	protein_coding	NA	NA	unknown protein; BEST Arabidopsis thaliana protein match is: unknown protein (TAIR:AT2G32210.1); Has 218 Blast hits to 218 proteins in 24 species: Archae - 0; Bacteria - 0; Metazoa - 0; Fungi - 16; Plants - 202; Viruses - 0; Other Eukaryotes - 0 (source: NCBI BLink).	protein_coding	NA	NA	cysteine-rich/transmembrane domain A-like protein;(source:Araport11)
AT3G12700		12.384	19.1206	4.01832	4.83908	1.59288	2.88944e-09	4.08099e-07	NANA	NANA	'29.5.4'	'protein.degradation.aspartate protease'	'aspartyl protease family protein | chr3:4037070-4039134 FORWARD'	protein_coding	Eukaryotic aspartyl protease family protein	Encodes an aspartic protease has an important regulatory function in chloroplasts that not only influences photosynthetic carbon metabolism but also plastid and nuclear gene expression.	Eukaryotic aspartyl protease family protein; FUNCTIONS IN: aspartic-type endopeptidase activity; INVOLVED IN: proteolysis; LOCATED IN: cellular_component unknown; EXPRESSED IN: 21 plant structures; EXPRESSED DURING: 13 growth stages; CONTAINS InterPro DOMAIN/s: Peptidase aspartic (InterPro:IPR021109), Peptidase aspartic, catalytic (InterPro:IPR009007), Peptidase A1 (InterPro:IPR001461), Peptidase…	protein_coding	Eukaryotic aspartyl protease family protein	Encodes an aspartic protease has an important regulatory function in chloroplasts that not only influences photosynthetic carbon metabolism but also plastid and nuclear gene expression.	Eukaryotic aspartyl protease family protein;(source:Araport11)
AT1G26240		3.46463	0.854845	0.0960764	0.111514	3.89057	3.07259e-09	4.31399e-07	NA	NA	'10.5.4'	'cell wall.cell wall proteins.HRGP'	'proline-rich extensin-like family protein | chr1:9078140-9079576 REVERSE'	protein_coding	Proline-rich extensin-like family protein	NA	Proline-rich extensin-like family protein; FUNCTIONS IN: structural constituent of cell wall; INVOLVED IN: plant-type cell wall organization; LOCATED IN: endomembrane system; EXPRESSED IN: root; CONTAINS InterPro DOMAIN/s: Extensin-like repeat (InterPro:IPR006706); BEST Arabidopsis thaliana protein match is: Proline-rich extensin-like family protein (TAIR:AT4G08370.1); Has 364257 Blast hits to 37…	protein_coding	Proline-rich extensin-like family protein	NA	Proline-rich extensin-like family protein;(source:Araport11)
AT4G15100		1.24821	1.09872	0.00720562	0.0362405	5.68613	3.28624e-09	4.58682e-07	scpl30	serine carboxypeptidase-like 30	'29.5'	'protein.degradation'	'Symbols: scpl30 | scpl30 (serine carboxypeptidase-like 30); serine-type carboxypeptidase | chr4:8626268-8629531 FORWARD'	protein_coding	serine carboxypeptidase-like 30	NA	serine carboxypeptidase-like 30 (scpl30); FUNCTIONS IN: serine-type carboxypeptidase activity; INVOLVED IN: proteolysis; LOCATED IN: endomembrane system; EXPRESSED IN: root, flower; EXPRESSED DURING: petal differentiation and expansion stage; CONTAINS InterPro DOMAIN/s: Peptidase S10, serine carboxypeptidase (InterPro:IPR001563), Peptidase S10, serine carboxypeptidase, active site (InterPro:IPR01…	protein_coding	serine carboxypeptidase-like 30	NA	serine carboxypeptidase-like 30;(source:Araport11)
AT4G15160		6.81482	6.09385	24.5237	14.2686	-1.74781	3.52922e-09	4.89715e-07	NA	NA	'26.21'	'misc.protease inhibitor/seed storage/lipid transfer protein (LTP) family protein'	'lipid binding / structural constituent of cell wall | chr4:8646192-8650082 FORWARD'	protein_coding	Bifunctional inhibitor/lipid-transfer protein/seed storage 2S albumin superfamily protein	NA	Bifunctional inhibitor/lipid-transfer protein/seed storage 2S albumin superfamily protein; FUNCTIONS IN: lipid binding; INVOLVED IN: lipid transport; LOCATED IN: endomembrane system; EXPRESSED IN: 18 plant structures; EXPRESSED DURING: 9 growth stages; CONTAINS InterPro DOMAIN/s: Bifunctional inhibitor/plant lipid transfer protein/seed storage (InterPro:IPR016140), Plant lipid transfer protein/hy…	protein_coding	Bifunctional inhibitor/lipid-transfer protein/seed storage 2S albumin superfamily protein	NA	Bifunctional inhibitor/lipid-transfer protein/seed storage 2S albumin superfamily protein;(source:Araport11)
AT4G14365		18.6698	20.7194	1.98201	6.64804	2.21931	3.66358e-09	5.05403e-07	XBAT34	XB3 ortholog 4 in Arabidopsis thaliana	'31.1'	'cell.organisation'	'zinc finger (C3HC4-type RING finger) family protein / ankyrin repeat family protein | chr4:8271464-8273765 REVERSE'	protein_coding	XB3 ortholog 4 in Arabidopsis thaliana	NA	XB3 ortholog 4 in Arabidopsis thaliana (XBAT34); FUNCTIONS IN: zinc ion binding; EXPRESSED IN: 22 plant structures; EXPRESSED DURING: 13 growth stages; CONTAINS InterPro DOMAIN/s: Zinc finger, RING-type (InterPro:IPR001841), Ankyrin repeat-containing domain (InterPro:IPR020683), Ankyrin repeat (InterPro:IPR002110); BEST Arabidopsis thaliana protein match is: XB3 ortholog 5 in Arabidopsis thaliana…	protein_coding	XB3 ortholog 4 in Arabidopsis thaliana	NA	hypothetical protein;(source:Araport11)
AT4G15530		20.7414	26.2913	7.07977	8.66155	1.36451	3.79595e-09	5.20637e-07	PPDK	pyruvate orthophosphate dikinase	'6.5'	'gluconeogenesis / glyoxylate cycle.pyruvate dikinase'	'Symbols: PPDK | PPDK (pyruvate orthophosphate dikinase); kinase/ pyruvate, phosphate dikinase | chr4:8864828-8870801 REVERSE'	protein_coding	pyruvate orthophosphate dikinase	The product of this long transcript was shown to be targeted to the chloroplast, whereas the shorter transcript (no targeting sequence) accumulates in the cytosol. They were also found in slightly different tissues.	pyruvate orthophosphate dikinase (PPDK); FUNCTIONS IN: kinase activity, pyruvate, phosphate dikinase activity; INVOLVED IN: phosphorylation, response to absence of light; LOCATED IN: cytosol, nucleus, chloroplast stroma, chloroplast; EXPRESSED IN: 22 plant structures; EXPRESSED DURING: 11 growth stages; CONTAINS InterPro DOMAIN/s: PEP-utilising enzyme, mobile domain (InterPro:IPR008279), ATP-gras…	protein_coding	pyruvate orthophosphate dikinase	The product of this long transcript was shown to be targeted to the chloroplast, whereas the shorter transcript (no targeting sequence) accumulates in the cytosol. They were also found in slightly different tissues.	pyruvate orthophosphate dikinase;(source:Araport11)
AT4G08470		12.4125	11.6258	3.26055	3.49271	1.62186	4.06068e-09	5.53746e-07	MAPKKK10 ,MEKK3	NA ,MAPK/ERK kinase kinase 3	'29.4'	'protein.postranslational modification'	'Symbols: MAPKKK10 | MAPKKK10; ATP binding / kinase/ protein kinase/ protein serine/threonine kinase | chr4:5383852-5387058 REVERSE'	protein_coding	MAPK/ERK kinase kinase 3	Encodes a member of the A1 subgroup of the MEKK (MAPK/ERK kinase kinase) family. MEKK is another name for Mitogen-Activated Protein Kinase Kinase Kinase (MAPKKK or MAP3K). This subgroup has four members: At4g08500 (MEKK1, also known as ARAKIN, MAP3Kb1, MAPKKK8), At4g08480 (MEKK2, also known as MAP3Kb4, MAPKKK9), At4g08470 (MEKK3, also known as MAP3Kb3, MAPKKK10) and At4g12020 (MEKK4, also known a…	MAPK/ERK kinase kinase 3 (MEKK3); FUNCTIONS IN: protein serine/threonine kinase activity, protein kinase activity, kinase activity, ATP binding; INVOLVED IN: protein amino acid phosphorylation; LOCATED IN: cellular_component unknown; EXPRESSED IN: 23 plant structures; EXPRESSED DURING: 14 growth stages; CONTAINS InterPro DOMAIN/s: Protein kinase, ATP binding site (InterPro:IPR017441), Protein kin…	protein_coding	MAPK/ERK kinase kinase 3	Encodes a member of the A1 subgroup of the MEKK (MAPK/ERK kinase kinase) family. MEKK is another name for Mitogen-Activated Protein Kinase Kinase Kinase (MAPKKK or MAP3K). This subgroup has four members: At4g08500 (MEKK1, also known as ARAKIN, MAP3Kb1, MAPKKK8), At4g08480 (MEKK2, also known as MAP3Kb4, MAPKKK9), At4g08470 (MEKK3, also known as MAP3Kb3, MAPKKK10) and At4g12020 (MEKK4, also known a…	MAPK/ERK kinase kinase 3;(source:Araport11)
AT4G38080		45.1621	49.289	138.28	109.579	-1.57683	5.76496e-09	7.81663e-07	NA	NA	'35.1.41'	'not assigned.no ontology.hydroxyproline rich proteins'	'hydroxyproline-rich glycoprotein family protein | chr4:17882964-17883612 FORWARD'	protein_coding	hydroxyproline-rich glycoprotein family protein	NA	hydroxyproline-rich glycoprotein family protein; FUNCTIONS IN: molecular_function unknown; INVOLVED IN: biological_process unknown; LOCATED IN: endomembrane system; EXPRESSED IN: embryo, hypocotyl, root; EXPRESSED DURING: C globular stage; BEST Arabidopsis thaliana protein match is: hydroxyproline-rich glycoprotein family protein (TAIR:AT2G22510.1); Has 4732 Blast hits to 2740 proteins in 428 spe…	protein_coding	hydroxyproline-rich glycoprotein family protein	NA	hydroxyproline-rich glycoprotein family protein;(source:Araport11)
AT5G67340		3.58737	3.50301	0.647087	0.825065	2.06802	6.6698e-09	8.99211e-07	PUB2	NA	'29.5.11.4.2'	'protein.degradation.ubiquitin.E3.RING'	'armadillo/beta-catenin repeat family protein / U-box domain-containing protein | chr5:26864556-26867602 FORWARD'	protein_coding	ARM repeat superfamily protein	NA	ARM repeat superfamily protein; FUNCTIONS IN: ubiquitin-protein ligase activity, binding; INVOLVED IN: protein ubiquitination; LOCATED IN: endomembrane system, ubiquitin ligase complex; EXPRESSED IN: 11 plant structures; EXPRESSED DURING: 7 growth stages; CONTAINS InterPro DOMAIN/s: U box domain (InterPro:IPR003613), Armadillo-like helical (InterPro:IPR011989), Armadillo (InterPro:IPR000225), Arm…	protein_coding	ARM repeat superfamily protein	NA	ARM repeat superfamily protein;(source:Araport11)
AT2G38870		2151.32	1343.78	422.439	479.276	1.69255	6.78221e-09	9.09199e-07	NA	NA	'20.1'	'stress.biotic'	'protease inhibitor, putative | chr2:16236381-16237280 REVERSE'	protein_coding	Serine protease inhibitor, potato inhibitor I-type family protein	Predicted to encode a PR (pathogenesis-related) peptide that belongs to the PR-6 proteinase inhibitor family. Six putative PR-6-type protein encoding genes are found in Arabidopsis: At2g38900, At2g38870, At5g43570, At5g43580, At3g50020 and At3g46860.	Serine protease inhibitor, potato inhibitor I-type family protein; FUNCTIONS IN: serine-type endopeptidase inhibitor activity; INVOLVED IN: defense response to fungus, response to wounding; LOCATED IN: cell wall; EXPRESSED IN: 21 plant structures; EXPRESSED DURING: 13 growth stages; CONTAINS InterPro DOMAIN/s: Proteinase inhibitor I13, potato inhibitor I (InterPro:IPR000864); BEST Arabidopsis tha…	protein_coding	Serine protease inhibitor, potato inhibitor I-type family protein	Predicted to encode a PR (pathogenesis-related) peptide that belongs to the PR-6 proteinase inhibitor family. Six putative PR-6-type protein encoding genes are found in Arabidopsis: At2g38900, At2g38870, At5g43570, At5g43580, At3g50020 and At3g46860.	Serine protease inhibitor, potato inhibitor I-type family protein;(source:Araport11)
AT1G58300		4.02867	3.20681	0.473285	0.130303	3.55719	7.48528e-09	9.97812e-07	HO4	heme oxygenase 4	'19.21'	'tetrapyrrole synthesis.heme oxygenase'	'Symbols: ho4 | ho4 (HEME OXYGENASE 4); heme oxygenase (decyclizing)/ oxidoreductase | chr1:21628012-21629996 REVERSE'	protein_coding	heme oxygenase 4	Encodes a member (HO4) of the heme oxygenase family.	heme oxygenase 4 (HO4); FUNCTIONS IN: heme oxygenase (decyclizing) activity, oxidoreductase activity, heme binding; INVOLVED IN: oxidation reduction, heme oxidation; LOCATED IN: chloroplast; EXPRESSED IN: 7 plant structures; CONTAINS InterPro DOMAIN/s: Haem oxygenase-like, multi-helical (InterPro:IPR016084), Haem oxygenase-like (InterPro:IPR016053), Haem oxygenase (decyclizing), plant (InterPro:I…	protein_coding	heme oxygenase 4	Encodes a member (HO4) of the heme oxygenase family.	heme oxygenase 4;(source:Araport11)
AT3G28345		1.69725	2.58552	5.48462	5.18867	-1.5608	7.7723e-09	1.03029e-06	ABCB15 ,MDR13	ATP-binding cassette B15 ,multi-drug resistance 13	'34.16'	'transport.ABC transporters and multidrug resistance systems'	'ABC transporter family protein | chr3:10593753-10598775 REVERSE'	protein_coding	ABC transporter family protein	Encodes an ATP-binding cassette (ABC) transporter. Expressed in the vascular tissue of primary stem.	ABC transporter family protein; FUNCTIONS IN: ATPase activity, coupled to transmembrane movement of substances; INVOLVED IN: transport, transmembrane transport; LOCATED IN: plasma membrane; EXPRESSED IN: shoot apex, inflorescence meristem, cotyledon, hypocotyl, flower; EXPRESSED DURING: petal differentiation and expansion stage; CONTAINS InterPro DOMAIN/s: ATPase, AAA+ type, core (InterPro:IPR003…	protein_coding	ABC transporter family protein	Encodes an ATP-binding cassette (ABC) transporter. Expressed in the vascular tissue of primary stem.	ABC transporter family protein;(source:Araport11)
AT5G41750		1.4972	2.10541	0.109144	0.447853	2.76308	8.46902e-09	1.1164e-06	NA	NA	'20.1.7'	'stress.biotic.PR-proteins'	'disease resistance protein (TIR-NBS-LRR class), putative | chr5:16693909-16698943 FORWARD'	protein_coding	Disease resistance protein (TIR-NBS-LRR class) family	NA	Disease resistance protein (TIR-NBS-LRR class) family; FUNCTIONS IN: transmembrane receptor activity, nucleoside-triphosphatase activity, nucleotide binding, ATP binding; INVOLVED IN: signal transduction, defense response, apoptosis, innate immune response; LOCATED IN: intrinsic to membrane; CONTAINS InterPro DOMAIN/s: ATPase, AAA+ type, core (InterPro:IPR003593), NB-ARC (InterPro:IPR002182), Tol…	protein_coding	Disease resistance protein (TIR-NBS-LRR class) family	NA	Disease resistance protein (TIR-NBS-LRR class) family;(source:Araport11)
AT1G51890		3.34526	3.88152	0.669155	1.02941	1.90567	9.00889e-09	1.18101e-06	NA	NA	'30.2.99'	'signalling.receptor kinases.misc'	'leucine-rich repeat protein kinase, putative | chr1:19274802-19278528 REVERSE'	protein_coding	Leucine-rich repeat protein kinase family protein	NA	Leucine-rich repeat protein kinase family protein; FUNCTIONS IN: kinase activity; INVOLVED IN: protein amino acid phosphorylation; LOCATED IN: endomembrane system; EXPRESSED IN: 9 plant structures; EXPRESSED DURING: 8 growth stages; CONTAINS InterPro DOMAIN/s: Protein kinase, ATP binding site (InterPro:IPR017441), Serine/threonine-protein kinase domain (InterPro:IPR002290), Leucine-rich repeat (I…	protein_coding	Leucine-rich repeat protein kinase family protein	NA	Leucine-rich repeat protein kinase family protein;(source:Araport11)
AT5G24210		30.1309	42.2852	4.24772	15.1308	1.94002	9.40769e-09	1.22651e-06	NA	NA	'11.9.2.1'	'lipid metabolism.lipid degradation.lipases.triacylglycerol lipase'	'lipase class 3 family protein | chr5:8217335-8219619 FORWARD'	protein_coding	alpha/beta-Hydrolases superfamily protein	NA	alpha/beta-Hydrolases superfamily protein; FUNCTIONS IN: triglyceride lipase activity; INVOLVED IN: lipid metabolic process; LOCATED IN: cellular_component unknown; EXPRESSED IN: 15 plant structures; EXPRESSED DURING: 9 growth stages; CONTAINS InterPro DOMAIN/s: Lipase, class 3 (InterPro:IPR002921); BEST Arabidopsis thaliana protein match is: alpha/beta-Hydrolases superfamily protein (TAIR:AT5G24…	protein_coding	alpha/beta-Hydrolases superfamily protein	NA	alpha/beta-Hydrolases superfamily protein;(source:Araport11)
AT5G39130		4.55092	3.26531	0	0.054248	7.12683	9.50108e-09	1.23192e-06	NA	NA	'20.2.99'	'stress.abiotic.unspecified'	'germin-like protein, putative | chr5:15665502-15666444 REVERSE'	protein_coding	RmlC-like cupins superfamily protein	NA	RmlC-like cupins superfamily protein; FUNCTIONS IN: manganese ion binding, nutrient reservoir activity; INVOLVED IN: biological_process unknown; LOCATED IN: endomembrane system, apoplast; CONTAINS InterPro DOMAIN/s: Cupin, RmlC-type (InterPro:IPR011051), Cupin 1 (InterPro:IPR006045), RmlC-like jelly roll fold (InterPro:IPR014710), Germin (InterPro:IPR001929), Germin, manganese binding site (Inter…	protein_coding	RmlC-like cupins superfamily protein	NA	RmlC-like cupins superfamily protein;(source:Araport11)
AT1G35230		26.523	18.2056	2.78886	2.85115	2.77575	9.68049e-09	1.24836e-06	AGP5	arabinogalactan protein 5	'10.5.1.1'	'cell wall.cell wall proteins.AGPs.AGP'	'Symbols: AGP5 | AGP5 (ARABINOGALACTAN-PROTEIN 5) | chr1:12917149-12917763 FORWARD'	protein_coding	arabinogalactan protein 5	Encodes arabinogalactan-protein (AGP5).	arabinogalactan protein 5 (AGP5); BEST Arabidopsis thaliana protein match is: arabinogalactan protein 10 (TAIR:AT4G09030.1); Has 52009 Blast hits to 24079 proteins in 1500 species: Archae - 200; Bacteria - 14022; Metazoa - 11286; Fungi - 4612; Plants - 7669; Viruses - 1962; Other Eukaryotes - 12258 (source: NCBI BLink).	protein_coding	arabinogalactan protein 5	Encodes arabinogalactan-protein (AGP5). The mRNA is cell-to-cell mobile.	arabinogalactan protein 5;(source:Araport11)
AT5G06320		139.966	236.84	40.0523	88.3018	1.40817	1.03649e-08	1.32939e-06	NHL3	NDR1/HIN1-like 3	'20.1'	'stress.biotic'	'Symbols: NHL3 | NHL3 | chr5:1930793-1931768 REVERSE'	protein_coding	NDR1/HIN1-like 3	encodes a protein whose sequence is similar to tobacco hairpin-induced gene (HIN1) and Arabidopsis non-race specific disease resistance gene (NDR1). Expression of this gene is induced by cucumber mosaic virus, spermine and Pseudomonas syringae pv. tomato DC3000. The gene product is localized to the plasma membrane.	NDR1/HIN1-like 3 (NHL3); FUNCTIONS IN: molecular_function unknown; INVOLVED IN: defense response to virus, defense response to bacterium, response to bacterium; LOCATED IN: plasma membrane; EXPRESSED IN: 28 plant structures; EXPRESSED DURING: 13 growth stages; CONTAINS InterPro DOMAIN/s: Late embryogenesis abundant protein, group 2 (InterPro:IPR004864); BEST Arabidopsis thaliana protein match is:…	protein_coding	NDR1/HIN1-like 3	encodes a protein whose sequence is similar to tobacco hairpin-induced gene (HIN1) and Arabidopsis non-race specific disease resistance gene (NDR1). Expression of this gene is induced by cucumber mosaic virus, spermine and Pseudomonas syringae pv. tomato DC3000. The gene product is localized to the plasma membrane.	NDR1/HIN1-like 3;(source:Araport11)
AT4G18250		3.55081	2.78216	0.342757	0.757419	2.40514	1.08741e-08	1.38721e-06	NA	NA	'30.2.15'	'signalling.receptor kinases.thaumatin like'	'receptor serine/threonine kinase, putative | chr4:10087343-10091963 REVERSE'	protein_coding	receptor serine/threonine kinase, putative	NA	receptor serine/threonine kinase, putative; FUNCTIONS IN: transmembrane receptor protein serine/threonine kinase activity, kinase activity; INVOLVED IN: protein amino acid phosphorylation; EXPRESSED IN: 8 plant structures; EXPRESSED DURING: LP.06 six leaves visible, LP.04 four leaves visible, LP.10 ten leaves visible, LP.02 two leaves visible, LP.08 eight leaves visible; CONTAINS InterPro DOMAIN/…	protein_coding	receptor serine/threonine kinase, putative	NA	receptor Serine/Threonine kinase-like protein;(source:Araport11)
AT4G08780		6.25412	3.71683	0.592287	0.731043	2.67028	1.11827e-08	1.41894e-06	NA	NA	'26.12'	'misc.peroxidases'	'peroxidase, putative | chr4:5604153-5608202 FORWARD'	protein_coding	Peroxidase superfamily protein	NA	Peroxidase superfamily protein; FUNCTIONS IN: peroxidase activity, heme binding; INVOLVED IN: oxidation reduction, response to oxidative stress; LOCATED IN: vacuole; EXPRESSED IN: embryo, hypocotyl, root, flower, seed; EXPRESSED DURING: F mature embryo stage, petal differentiation and expansion stage, E expanded cotyledon stage, D bilateral stage; CONTAINS InterPro DOMAIN/s: Haem peroxidase (Inte…	protein_coding	Peroxidase superfamily protein	NA	Peroxidase superfamily protein;(source:Araport11)
AT3G28580		1.61863	0.649868	0.0209869	0.0351834	5.03883	1.28395e-08	1.62051e-06	NA	NA	'29.5.9'	'protein.degradation.AAA type'	'AAA-type ATPase family protein | chr3:10715623-10717329 FORWARD'	protein_coding	P-loop containing nucleoside triphosphate hydrolases superfamily protein	NA	P-loop containing nucleoside triphosphate hydrolases superfamily protein; FUNCTIONS IN: nucleoside-triphosphatase activity, ATPase activity, nucleotide binding, ATP binding; INVOLVED IN: response to abscisic acid stimulus; LOCATED IN: endoplasmic reticulum; EXPRESSED IN: 10 plant structures; EXPRESSED DURING: LP.04 four leaves visible, 4 anthesis, petal differentiation and expansion stage; CONTAI…	protein_coding	P-loop containing nucleoside triphosphate hydrolases superfamily protein	NA	P-loop containing nucleoside triphosphate hydrolases superfamily protein;(source:Araport11)
AT2G33790		0.208087	0.13346	3.0953	2.62243	-4.26725	1.38923e-08	1.74411e-06	AGP30 ,ATAGP30	arabinogalactan protein 30 ,NA	'20.2.99'	'stress.abiotic.unspecified'	'Symbols: ATAGP30, AGP30 | AGP30 (ARABINOGALACTAN PROTEIN30) | chr2:14293561-14295271 REVERSE'	protein_coding	arabinogalactan protein 30	pollen Ole e 1 allergen protein containing 14.6% proline residues, similar to arabinogalactan protein (Daucus carota) GI:11322245, SP:Q03211 Pistil-specific extensin-like protein precursor (PELP) {Nicotiana tabacum}; contains Pfam profile PF01190: Pollen proteins Ole e I family	arabinogalactan protein 30 (AGP30); FUNCTIONS IN: molecular_function unknown; INVOLVED IN: biological_process unknown; LOCATED IN: endomembrane system; EXPRESSED IN: root; CONTAINS InterPro DOMAIN/s: Pollen Ole e 1 allergen/extensin (InterPro:IPR006041); BEST Arabidopsis thaliana protein match is: arabinogalactan protein 31 (TAIR:AT1G28290.1); Has 4773 Blast hits to 1945 proteins in 284 species: …	protein_coding	arabinogalactan protein 30	pollen Ole e 1 allergen protein containing 14.6% proline residues, similar to arabinogalactan protein (Daucus carota) GI:11322245, SP:Q03211 Pistil-specific extensin-like protein precursor (PELP) {Nicotiana tabacum}; contains Pfam profile PF01190: Pollen proteins Ole e I family	arabinogalactan protein 30;(source:Araport11)
AT3G25882		55.4259	30.8894	5.87982	7.08658	2.49317	1.54406e-08	1.91819e-06	NIMIN-2	NIM1-interacting 2	'27.3.99'	'RNA.regulation of transcription.unclassified'	'Symbols: NIMIN-2 | NIMIN-2 (NIM1-INTERACTING 2) | chr3:9470417-9470950 REVERSE'	protein_coding	NIM1-interacting 2	encodes a kinase that physically interacts with NPR1/NIM1	NIM1-interacting 2 (NIMIN-2); Has 7 Blast hits to 7 proteins in 3 species: Archae - 0; Bacteria - 0; Metazoa - 0; Fungi - 0; Plants - 7; Viruses - 0; Other Eukaryotes - 0 (source: NCBI BLink).	protein_coding	NIM1-interacting 2	encodes a kinase that physically interacts with NPR1/NIM1	NIM1-interacting 2;(source:Araport11)
AT1G13750		5.05434	3.83105	0.949633	0.972962	1.98711	1.53903e-08	1.91819e-06	ATPAP1 ,PAP1	ARABIDOPSIS THALIANA PURPLE ACID PHOSPHATASE 1 ,PURPLE ACID PHOSPHATASE 1	'26.13'	'misc.acid and other phosphatases'	'calcineurin-like phosphoesterase family protein | chr1:4715394-4718235 REVERSE'	protein_coding	Purple acid phosphatases superfamily protein	NA	Purple acid phosphatases superfamily protein; FUNCTIONS IN: hydrolase activity, protein serine/threonine phosphatase activity, metal ion binding, acid phosphatase activity; INVOLVED IN: biological_process unknown; LOCATED IN: endomembrane system; EXPRESSED IN: 21 plant structures; EXPRESSED DURING: 13 growth stages; CONTAINS InterPro DOMAIN/s: Purple acid phosphatase, N-terminal (InterPro:IPR0159…	protein_coding	Purple acid phosphatases superfamily protein	Encodes a purple acid phosphatase whose expression is responsive to both phosphate (Pi) and phosphite (Phi) in roots.	Purple acid phosphatases superfamily protein;(source:Araport11)
AT1G80240		3.4915	3.83086	14.2513	8.39722	-1.79354	1.58032e-08	1.95301e-06	DGR1	DUF642 L-GalL responsive gene 1	'35.2'	'not assigned.unknown'	'unknown protein | chr1:30171357-30172839 REVERSE'	protein_coding	Protein of unknown function, DUF642	NA	Protein of unknown function, DUF642; CONTAINS InterPro DOMAIN/s: Protein of unknown function DUF642 (InterPro:IPR006946); BEST Arabidopsis thaliana protein match is: Protein of unknown function, DUF642 (TAIR:AT5G25460.1); Has 387 Blast hits to 327 proteins in 22 species: Archae - 0; Bacteria - 6; Metazoa - 0; Fungi - 0; Plants - 381; Viruses - 0; Other Eukaryotes - 0 (source: NCBI BLink).	protein_coding	Protein of unknown function, DUF642	NA	choice-of-anchor C domain protein, putative (Protein of unknown function, DUF642);(source:Araport11)
AT2G30550		14.2589	21.9278	3.11736	7.51822	1.65569	1.80931e-08	2.22442e-06	DALL3	DAD1-Like Lipase 3	'11.9.2.1'	'lipid metabolism.lipid degradation.lipases.triacylglycerol lipase'	'lipase class 3 family protein | chr2:13014848-13017153 FORWARD'	protein_coding	alpha/beta-Hydrolases superfamily protein	Encodes a lipase that hydrolyzes phosphatidylcholine, glycolipids as well as triacylglycerols.	alpha/beta-Hydrolases superfamily protein; FUNCTIONS IN: galactolipase activity, triglyceride lipase activity, phospholipase A1 activity; INVOLVED IN: lipid metabolic process; LOCATED IN: chloroplast; EXPRESSED IN: 23 plant structures; EXPRESSED DURING: 10 growth stages; CONTAINS InterPro DOMAIN/s: Lipase, class 3 (InterPro:IPR002921); BEST Arabidopsis thaliana protein match is: alpha/beta-Hydrol…	protein_coding	alpha/beta-Hydrolases superfamily protein	Encodes a lipase that hydrolyzes phosphatidylcholine, glycolipids as well as triacylglycerols.	alpha/beta-Hydrolases superfamily protein;(source:Araport11)
AT4G20860		41.0289	92.8168	17.7685	24.3481	1.35856	2.16394e-08	2.64669e-06	AtBBE22 ,BBE22 ,CELLOX	NA ,Berberine Bridge Enzyme 22 ,CELLODEXTRIN OXIDASE	'26.8'	'misc.nitrilases, *nitrile lyases, berberine bridge enzymes, reticuline oxidases, troponine reductases'	'FAD-binding domain-containing protein | chr4:11172622-11174467 FORWARD'	protein_coding	FAD-binding Berberine family protein	NA	FAD-binding Berberine family protein; FUNCTIONS IN: electron carrier activity, oxidoreductase activity, FAD binding, catalytic activity; INVOLVED IN: response to cyclopentenone; LOCATED IN: endomembrane system; EXPRESSED IN: 10 plant structures; EXPRESSED DURING: LP.06 six leaves visible, LP.04 four leaves visible, 4 anthesis, LP.10 ten leaves visible, LP.08 eight leaves visible; CONTAINS InterPr…	protein_coding	FAD-binding Berberine family protein	involved in the generation of H2O2 from reduced compounds	FAD-binding Berberine family protein;(source:Araport11)
AT3G60420		8.27566	3.06303	1.0014	0.678326	2.42321	2.46719e-08	3.00213e-06	NA	NA	'35.2'	'not assigned.unknown'	'LOCATED IN: cellular_component unknown; EXPRESSED IN: 17 plant structures; EXPRESSED DURING: 10 growth stages; CONTAINS InterPro DOMAIN/s: Phosphoglycerate mutase (InterPro:IPR013078); BEST Arabidopsis thaliana protein match is: unknown protein (TAIR:AT3G60450.1); Has 196 Blast hits to 165 proteins in 65 species: Archae - 0; Bacteria - 41; Metazoa - 2; Fungi - 34; Plants - 58; Viruses - 0; Other…	protein_coding	Phosphoglycerate mutase family protein	NA	Phosphoglycerate mutase family protein; CONTAINS InterPro DOMAIN/s: Histidine phosphatase superfamily, clade-1 (InterPro:IPR013078), PRIB5 (InterPro:IPR012398); BEST Arabidopsis thaliana protein match is: Phosphoglycerate mutase family protein (TAIR:AT3G60450.1); Has 266 Blast hits to 264 proteins in 108 species: Archae - 0; Bacteria - 75; Metazoa - 4; Fungi - 55; Plants - 65; Viruses - 0; Other …	protein_coding	Phosphoglycerate mutase family protein	NA	phosphoglycerate mutase family protein;(source:Araport11)
AT5G41290		4.14069	2.23021	0.40579	0.145915	3.41012	2.54069e-08	3.06018e-06	NA	NA	'30.2.99'	'signalling.receptor kinases.misc'	'receptor-like protein kinase-related | chr5:16512326-16513500 FORWARD'	protein_coding	Receptor-like protein kinase-related family protein	NA	Receptor-like protein kinase-related family protein; INVOLVED IN: biological_process unknown; LOCATED IN: anchored to plasma membrane, anchored to membrane; EXPRESSED IN: callus; CONTAINS InterPro DOMAIN/s: Protein of unknown function DUF26 (InterPro:IPR002902); BEST Arabidopsis thaliana protein match is: Receptor-like protein kinase-related family protein (TAIR:AT5G41280.1); Has 1807 Blast hits …	protein_coding	Receptor-like protein kinase-related family protein	NA	Receptor-like protein kinase-related family protein;(source:Araport11)
AT2G32660		2.00011	2.34001	0.345137	0.296488	2.54415	2.54014e-08	3.06018e-06	AtRLP22 ,RLP22	receptor like protein 22	'20.1.7'	'stress.biotic.PR-proteins'	'Symbols: AtRLP22 | AtRLP22 (Receptor Like Protein 22); kinase/ protein binding | chr2:13853758-13856112 REVERSE'	protein_coding	receptor like protein 22	NA	receptor like protein 22 (RLP22); CONTAINS InterPro DOMAIN/s: Leucine-rich repeat (InterPro:IPR001611); BEST Arabidopsis thaliana protein match is: receptor like protein 27 (TAIR:AT2G33060.1); Has 72946 Blast hits to 23279 proteins in 925 species: Archae - 37; Bacteria - 3607; Metazoa - 12485; Fungi - 751; Plants - 51027; Viruses - 14; Other Eukaryotes - 5025 (source: NCBI BLink).	protein_coding	receptor like protein 22	NA	receptor like protein 22;(source:Araport11)
AT1G66920		6.43748	9.97147	2.05496	2.62602	1.57632	2.57412e-08	3.08479e-06	NA	NA	'30.2.20'	'signalling.receptor kinases.wheat LRK10 like'	'serine/threonine protein kinase, putative | chr1:24965410-24967432 REVERSE'	protein_coding	Protein kinase superfamily protein	NA	Protein kinase superfamily protein; FUNCTIONS IN: protein serine/threonine kinase activity, protein kinase activity, kinase activity, ATP binding; INVOLVED IN: protein amino acid phosphorylation; LOCATED IN: endomembrane system; CONTAINS InterPro DOMAIN/s: Protein kinase, ATP binding site (InterPro:IPR017441), Protein kinase, catalytic domain (InterPro:IPR000719), Serine-threonine/tyrosine-protei…	protein_coding	Protein kinase superfamily protein	NA	Protein kinase superfamily protein;(source:Araport11)
AT4G23010		27.5645	30.3603	8.96133	10.0306	1.40013	2.64275e-08	3.15111e-06	ATUTR2 ,UTR2	NA ,UDP-galactose transporter 2	'34.11'	'transport.NDP-sugars at the ER'	'Symbols: ATUTR2, UTR2 | UDP-galactose transporter-related | chr4:12060131-12062757 REVERSE'	protein_coding	UDP-galactose transporter 2	NA	UDP-galactose transporter 2 (UTR2); FUNCTIONS IN: molecular_function unknown; INVOLVED IN: transmembrane transport; LOCATED IN: cellular_component unknown; EXPRESSED IN: 24 plant structures; EXPRESSED DURING: 14 growth stages; CONTAINS InterPro DOMAIN/s: UAA transporter (InterPro:IPR013657); BEST Arabidopsis thaliana protein match is: UDP-N-acetylglucosamine (UAA) transporter family (TAIR:AT1G126…	protein_coding	UDP-galactose transporter 2	NA	UDP-galactose transporter 2;(source:Araport11)
AT5G53550		19.6225	28.1725	8.16889	7.31862	1.39276	2.73316e-08	3.24262e-06	ATYSL3 ,YSL3	YELLOW STRIPE LIKE 3 ,YELLOW STRIPE like 3	'34.12'	'transport.metal'	'Symbols: YSL3, ATYSL3 | YSL3 (YELLOW STRIPE LIKE 3); oligopeptide transporter | chr5:21756038-21758917 FORWARD'	protein_coding	YELLOW STRIPE like 3	NA	YELLOW STRIPE like 3 (YSL3); CONTAINS InterPro DOMAIN/s: Oligopeptide transporter OPT superfamily (InterPro:IPR004813); BEST Arabidopsis thaliana protein match is: YELLOW STRIPE like 2 (TAIR:AT5G24380.1); Has 1791 Blast hits to 1736 proteins in 561 species: Archae - 19; Bacteria - 890; Metazoa - 0; Fungi - 282; Plants - 448; Viruses - 1; Other Eukaryotes - 151 (source: NCBI BLink).	protein_coding	YELLOW STRIPE like 3	NA	YELLOW STRIPE like 3;(source:Araport11)
AT2G26440		17.9519	18.0089	7.02611	4.51536	1.46213	3.15561e-08	3.72519e-06	PME12	pectin methylesterase 12	'10.8.1'	'cell wall.pectin*esterases.PME'	'pectinesterase family protein | chr2:11247383-11249493 FORWARD'	protein_coding	Plant invertase/pectin methylesterase inhibitor superfamily	NA	Plant invertase/pectin methylesterase inhibitor superfamily; FUNCTIONS IN: enzyme inhibitor activity, pectinesterase activity; INVOLVED IN: cell wall modification; LOCATED IN: endomembrane system, cell wall, plant-type cell wall; EXPRESSED IN: 20 plant structures; EXPRESSED DURING: 13 growth stages; CONTAINS InterPro DOMAIN/s: Pectinesterase, active site (InterPro:IPR018040), Pectin lyase fold/vi…	protein_coding	Plant invertase/pectin methylesterase inhibitor superfamily	NA	Plant invertase/pectin methylesterase inhibitor superfamily;(source:Araport11)
AT5G37990		7.55573	15.5784	15.2138	47.6118	-1.52259	3.28065e-08	3.85363e-06	CIMT1	NA	'17.8.1'	'hormone metabolism.salicylic acid.synthesis-degradation'	'S-adenosylmethionine-dependent methyltransferase/ methyltransferase | chr5:15133737-15135500 REVERSE'	protein_coding	S-adenosyl-L-methionine-dependent methyltransferases superfamily protein	NA	S-adenosyl-L-methionine-dependent methyltransferases superfamily protein; FUNCTIONS IN: S-adenosylmethionine-dependent methyltransferase activity, methyltransferase activity; INVOLVED IN: biological_process unknown; LOCATED IN: endomembrane system; EXPRESSED IN: hypocotyl, root; CONTAINS InterPro DOMAIN/s: SAM dependent carboxyl methyltransferase (InterPro:IPR005299); BEST Arabidopsis thaliana pr…	protein_coding	S-adenosyl-L-methionine-dependent methyltransferases superfamily protein	NA	S-adenosyl-L-methionine-dependent methyltransferase superfamily protein;(source:Araport11)
AT5G52750		36.8653	36.5771	3.48612	9.82254	2.43782	3.47966e-08	4.06726e-06	NA	NA	'35.1'	'not assigned.no ontology'	'heavy-metal-associated domain-containing protein | chr5:21384043-21384924 FORWARD'	protein_coding	Heavy metal transport/detoxification superfamily protein	NA	Heavy metal transport/detoxification superfamily protein ; FUNCTIONS IN: metal ion binding; INVOLVED IN: metal ion transport; LOCATED IN: cellular_component unknown; EXPRESSED IN: 20 plant structures; EXPRESSED DURING: 12 growth stages; CONTAINS InterPro DOMAIN/s: Heavy metal transport/detoxification protein (InterPro:IPR006121); BEST Arabidopsis thaliana protein match is: Copper transport protei…	protein_coding	Heavy metal transport/detoxification superfamily protein	NA	Heavy metal transport/detoxification superfamily protein;(source:Araport11)
AT3G14620		11.1695	13.5472	1.91693	4.71845	1.8172	4.10642e-08	4.77633e-06	CYP72A8	cytochrome P450, family 72, subfamily A, polypeptide 8	'26.10'	'misc.cytochrome P450'	'Symbols: CYP72A8 | CYP72A8; electron carrier/ heme binding / iron ion binding / monooxygenase/ oxygen binding | chr3:4914914-4917078 FORWARD'	protein_coding	cytochrome P450, family 72, subfamily A, polypeptide 8	putative cytochrome P450	cytochrome P450, family 72, subfamily A, polypeptide 8 (CYP72A8); FUNCTIONS IN: electron carrier activity, monooxygenase activity, iron ion binding, oxygen binding, heme binding; INVOLVED IN: response to cyclopentenone; LOCATED IN: endomembrane system; EXPRESSED IN: 19 plant structures; EXPRESSED DURING: 10 growth stages; CONTAINS InterPro DOMAIN/s: Cytochrome P450 (InterPro:IPR001128), Cytochrom…	protein_coding	cytochrome P450, family 72, subfamily A, polypeptide 8	putative cytochrome P450 The mRNA is cell-to-cell mobile.	cytochrome P450, family 72, subfamily A, polypeptide 8;(source:Araport11)
AT5G60900		1.98909	1.25604	0.0829541	0.252433	3.19562	4.17011e-08	4.82675e-06	RLK1	receptor-like protein kinase 1	'29.4'	'protein.postranslational modification'	'Symbols: RLK1 | RLK1 (RECEPTOR-LIKE PROTEIN KINASE 1); ATP binding / carbohydrate binding / kinase/ protein kinase/ protein serine/threonine kinase/ protein tyrosine kinase/ sugar binding | chr5:24498467-24501494 REVERSE'	protein_coding	receptor-like protein kinase 1	Encodes a receptor-like protein kinase.	receptor-like protein kinase 1 (RLK1); FUNCTIONS IN: in 6 functions; INVOLVED IN: protein amino acid phosphorylation; LOCATED IN: endomembrane system; EXPRESSED IN: 23 plant structures; EXPRESSED DURING: 13 growth stages; CONTAINS InterPro DOMAIN/s: Curculin-like (mannose-binding) lectin (InterPro:IPR001480), Protein kinase, ATP binding site (InterPro:IPR017441), Serine/threonine-protein kinase d…	protein_coding	receptor-like protein kinase 1	Encodes a receptor-like protein kinase.	receptor-like protein kinase 1;(source:Araport11)
AT5G44572		289.664	347.358	92.7611	105.75	1.47529	4.3452e-08	4.98747e-06	NA	NA	'35.1'	'not assigned.no ontology'	'unknown protein | chr5:17968152-17969563 FORWARD'	protein_coding	NA	NA	unknown protein; FUNCTIONS IN: molecular_function unknown; INVOLVED IN: biological_process unknown; LOCATED IN: endomembrane system; Has 7 Blast hits to 7 proteins in 2 species: Archae - 0; Bacteria - 0; Metazoa - 0; Fungi - 0; Plants - 7; Viruses - 0; Other Eukaryotes - 0 (source: NCBI BLink).	protein_coding	NA	NA	transmembrane protein;(source:Araport11)
AT1G49310		70.7811	39.816	204.924	127.055	-1.82242	4.351e-08	4.98747e-06	NA	NA	'35.2'	'not assigned.unknown'	'unknown protein | chr1:18237863-18238367 REVERSE'	protein_coding	NA	NA	unknown protein; FUNCTIONS IN: molecular_function unknown; INVOLVED IN: biological_process unknown; LOCATED IN: endomembrane system; EXPRESSED IN: 9 plant structures; EXPRESSED DURING: LP.04 four leaves visible, petal differentiation and expansion stage; Has 11 Blast hits to 11 proteins in 6 species: Archae - 0; Bacteria - 0; Metazoa - 0; Fungi - 0; Plants - 11; Viruses - 0; Other Eukaryotes - 0 …	protein_coding	NA	NA	transmembrane protein;(source:Araport11)
AT1G62420		4.10029	2.17236	0.458495	0.074459	3.64806	4.41738e-08	5.03921e-06	NA	NA	'35.2'	'not assigned.unknown'	'unknown protein | chr1:23102793-23104647 REVERSE'	protein_coding	Protein of unknown function (DUF506)	NA	Protein of unknown function (DUF506) ; CONTAINS InterPro DOMAIN/s: Protein of unknown function DUF506, plant (InterPro:IPR006502); BEST Arabidopsis thaliana protein match is: Protein of unknown function (DUF506) (TAIR:AT1G12030.1); Has 389 Blast hits to 387 proteins in 24 species: Archae - 0; Bacteria - 0; Metazoa - 0; Fungi - 0; Plants - 387; Viruses - 0; Other Eukaryotes - 2 (source: NCBI BLink…	protein_coding	Protein of unknown function (DUF506)	NA	DUF506 family protein (DUF506);(source:Araport11)
AT3G25820		1.30931	3.24718	3.81341	7.91435	-1.62445	5.30559e-08	5.99481e-06	ATTPS-CIN ,TPS-CIN ,TPS23	terpene synthase-like sequence-1,8-cineole ,NA	'16.1.5'	'secondary metabolism.isoprenoids.terpenoids'	'Symbols: ATTPS-CIN | ATTPS-CIN (terpene synthase-like sequence-1,8-cineole); (E)-beta-ocimene synthase/ myrcene synthase | chr3:9439246-9442173 FORWARD'	protein_coding	terpene synthase-like sequence-1,8-cineole	Encodes the monoterpene 1,8-cineole synthase, atTPS-Cin. This polypeptide was also shown to synthesize other monoterpenes albeit in minor quantities. The same polypeptide is encoded at two different loci, the result of gene duplication: at3g25820 and at3g25830.	terpene synthase-like sequence-1,8-cineole (TPS-CIN); CONTAINS InterPro DOMAIN/s: Terpene synthase, metal-binding domain (InterPro:IPR005630), Terpenoid synthase (InterPro:IPR008949), Terpenoid cylases/protein prenyltransferase alpha-alpha toroid (InterPro:IPR008930), Terpene synthase-like (InterPro:IPR001906); BEST Arabidopsis thaliana protein match is: terpene synthase-like sequence-1,8-cineole…	protein_coding	terpene synthase-like sequence-1,8-cineole	Encodes the monoterpene 1,8-cineole synthase, atTPS-Cin. This polypeptide was also shown to synthesize other monoterpenes albeit in minor quantities. The same polypeptide is encoded at two different loci, the result of gene duplication: at3g25820 and at3g25830.	terpene synthase-like sequence-1,8-cineole;(source:Araport11)
AT3G25830		1.30931	3.24718	3.81341	7.91435	-1.62445	5.30559e-08	5.99481e-06	ATTPS-CIN ,TPS-CIN ,TPS27	terpene synthase-like sequence-1,8-cineole ,NA	'16.1.5'	'secondary metabolism.isoprenoids.terpenoids'	'Symbols: ATTPS-CIN | ATTPS-CIN (terpene synthase-like sequence-1,8-cineole); (E)-beta-ocimene synthase/ myrcene synthase | chr3:9447508-9450420 FORWARD'	protein_coding	terpene synthase-like sequence-1,8-cineole	Encodes the monoterpene 1,8-cineole synthase, atTPS-Cin. This polypeptide was also shown to synthesize other monoterpenes albeit in minor quantities. The same polypeptide is encoded at two different loci, the result of gene duplication: at3g25820 and at3g25830.	terpene synthase-like sequence-1,8-cineole (TPS-CIN); CONTAINS InterPro DOMAIN/s: Terpene synthase, metal-binding domain (InterPro:IPR005630), Terpenoid synthase (InterPro:IPR008949), Terpenoid cylases/protein prenyltransferase alpha-alpha toroid (InterPro:IPR008930), Terpene synthase-like (InterPro:IPR001906); BEST Arabidopsis thaliana protein match is: terpene synthase-like sequence-1,8-cineole…	protein_coding	terpene synthase-like sequence-1,8-cineole	Encodes the monoterpene 1,8-cineole synthase, atTPS-Cin. This polypeptide was also shown to synthesize other monoterpenes albeit in minor quantities. The same polypeptide is encoded at two different loci, the result of gene duplication: at3g25820 and at3g25830.	terpene synthase-like sequence-1,8-cineole;(source:Araport11)
AT4G36990		47.0464	45.8249	11.2272	17.1305	1.53567	5.76279e-08	6.48055e-06	AT-HSFB1 ,ATHSF4 ,HSF4 ,HSFB1 ,TBF1	ARABIDOPSIS THALIANA CLASS B HEAT SHOCK FACTOR B1 ,ARABIDOPSIS THALIANA HEAT SHOCK FACTOR 4 ,heat shock factor 4 ,CLASS B HEAT SHOCK FACTOR B1 ,TL1-binding transcription factor 1	'20.2.1'	'stress.abiotic.heat'	'Symbols: HSF4, HSFB1, AT-HSFB1, ATHSF4 | HSF4 (HEAT SHOCK FACTOR 4); DNA binding / transcription factor/ transcription repressor | chr4:17440177-17442151 FORWARD'	protein_coding	heat shock factor 4	Encodes a protein whose sequence is similar to heat shock factors that regulate the expression of heat shock proteins. Transcript level is increased in response to heat shock. However, overexpression of this gene did not result in the increase of decrease of heat shock proteins.	heat shock factor 4 (HSF4); FUNCTIONS IN: transcription repressor activity, DNA binding, sequence-specific DNA binding transcription factor activity; INVOLVED IN: response to cyclopentenone, response to heat; LOCATED IN: nucleus; CONTAINS InterPro DOMAIN/s: Winged helix-turn-helix transcription repressor DNA-binding (InterPro:IPR011991), Heat shock factor (HSF)-type, DNA-binding (InterPro:IPR0002…	protein_coding	heat shock factor 4	Encodes a protein whose sequence is similar to heat shock factors that regulate the expression of heat shock proteins. Transcript level is increased in response to heat shock. However, overexpression of this gene did not result in the increase of decrease of heat shock proteins.	heat shock factor 4;(source:Araport11)
AT4G14400		11.5059	12.4616	1.52007	4.66171	1.95249	5.82273e-08	6.51706e-06	ACD6	ACCELERATED CELL DEATH 6	'31.5.1'	'cell.cell death.plants'	'Symbols: ACD6 | ACD6 (ACCELERATED CELL DEATH 6); protein binding | chr4:8294446-8298602 FORWARD'	protein_coding	ankyrin repeat family protein	encodes a novel protein with putative ankyrin and transmembrane regions. It is a member of one of the largest uncharacterized gene families in higher plants. The gene is involved in resistance to Pseudomonas syringae.	ACCELERATED CELL DEATH 6 (ACD6); CONTAINS InterPro DOMAIN/s: Ankyrin repeat-containing domain (InterPro:IPR020683), Ankyrin repeat (InterPro:IPR002110); BEST Arabidopsis thaliana protein match is: Ankyrin repeat family protein (TAIR:AT4G14390.1); Has 30201 Blast hits to 17322 proteins in 780 species: Archae - 12; Bacteria - 1396; Metazoa - 17338; Fungi - 3422; Plants - 5037; Viruses - 0; Other Eu…	protein_coding	ankyrin repeat family protein	encodes a novel protein with putative ankyrin and transmembrane regions. It is a member of one of the largest uncharacterized gene families in higher plants. The gene is involved in resistance to Pseudomonas syringae.	ankyrin repeat family protein;(source:Araport11)
AT3G26170		8.01989	8.96003	0.756776	2.99764	2.26442	5.90737e-08	6.58075e-06	CYP71B19	cytochrome P450, family 71, subfamily B, polypeptide 19	'26.10'	'misc.cytochrome P450'	'Symbols: CYP71B19 | CYP71B19; electron carrier/ heme binding / iron ion binding / monooxygenase/ oxygen binding | chr3:9573360-9575148 REVERSE'	protein_coding	cytochrome P450, family 71, subfamily B, polypeptide 19	putative cytochrome P450	cytochrome P450, family 71, subfamily B, polypeptide 19 (CYP71B19); FUNCTIONS IN: electron carrier activity, monooxygenase activity, iron ion binding, oxygen binding, heme binding; INVOLVED IN: oxidation reduction; LOCATED IN: endomembrane system; CONTAINS InterPro DOMAIN/s: Cytochrome P450 (InterPro:IPR001128), Cytochrome P450, conserved site (InterPro:IPR017972), Cytochrome P450, E-class, group…	protein_coding	cytochrome P450, family 71, subfamily B, polypeptide 19	putative cytochrome P450	cytochrome P450, family 71, subfamily B, polypeptide 19;(source:Araport11)
AT1G78780		6.56352	13.0315	1.48105	2.13136	2.17533	6.44127e-08	7.14198e-06	NA	NA	'20.1'	'stress.biotic'	'pathogenesis-related family protein | chr1:29621340-29622447 REVERSE'	protein_coding	pathogenesis-related family protein	NA	pathogenesis-related family protein; Has 199 Blast hits to 198 proteins in 70 species: Archae - 0; Bacteria - 51; Metazoa - 15; Fungi - 40; Plants - 91; Viruses - 0; Other Eukaryotes - 2 (source: NCBI BLink).	protein_coding	pathogenesis-related family protein	NA	pathogenesis-related family protein;(source:Araport11)
AT1G13340		6.65669	4.89225	0.655562	1.33271	2.39337	6.57357e-08	7.25478e-06	ISTL6	IST1-LIKE 6	'35.2'	'not assigned.unknown'	'unknown protein | chr1:4569448-4571118 REVERSE'	protein_coding	Regulator of Vps4 activity in the MVB pathway protein	NA	Regulator of Vps4 activity in the MVB pathway protein; CONTAINS InterPro DOMAIN/s: Protein of unknown function DUF292, eukaryotic (InterPro:IPR005061); BEST Arabidopsis thaliana protein match is: Regulator of Vps4 activity in the MVB pathway protein (TAIR:AT1G34220.2); Has 628 Blast hits to 628 proteins in 152 species: Archae - 0; Bacteria - 0; Metazoa - 164; Fungi - 130; Plants - 284; Viruses - …	protein_coding	Regulator of Vps4 activity in the MVB pathway protein	NA	Regulator of Vps4 activity in the MVB pathway protein;(source:Araport11)
AT2G42360		11.8419	14.9088	2.43684	3.6332	1.9523	6.75583e-08	7.40157e-06	NA	NA	'29.5.11.4.2'	'protein.degradation.ubiquitin.E3.RING'	'zinc finger (C3HC4-type RING finger) family protein | chr2:17640798-17641790 FORWARD'	protein_coding	RING/U-box superfamily protein	NA	RING/U-box superfamily protein; CONTAINS InterPro DOMAIN/s: Zinc finger, RING-type (InterPro:IPR001841), Zinc finger, C3HC4 RING-type (InterPro:IPR018957); BEST Arabidopsis thaliana protein match is: RING/U-box superfamily protein (TAIR:AT2G42350.1); Has 8862 Blast hits to 8837 proteins in 292 species: Archae - 0; Bacteria - 0; Metazoa - 2202; Fungi - 673; Plants - 4781; Viruses - 60; Other Eukar…	protein_coding	RING/U-box superfamily protein	NA	RING/U-box superfamily protein;(source:Araport11)
AT5G43520		2.11209	2.70643	10.9516	7.39837	-2.12257	6.76897e-08	7.40157e-06	NA	NA	'35.1.26'	'not assigned.no ontology.DC1 domain containing protein'	'DC1 domain-containing protein | chr5:17485439-17486191 REVERSE'	protein_coding	Cysteine/Histidine-rich C1 domain family protein	NA	Cysteine/Histidine-rich C1 domain family protein; CONTAINS InterPro DOMAIN/s: DC1 (InterPro:IPR004146), C1-like (InterPro:IPR011424); BEST Arabidopsis thaliana protein match is: Cysteine/Histidine-rich C1 domain family protein (TAIR:AT2G44380.1); Has 1807 Blast hits to 1807 proteins in 277 species: Archae - 0; Bacteria - 0; Metazoa - 736; Fungi - 347; Plants - 385; Viruses - 0; Other Eukaryotes -…	protein_coding	Cysteine/Histidine-rich C1 domain family protein	NA	Cysteine/Histidine-rich C1 domain family protein;(source:Araport11)
AT5G04120		6.28422	4.46699	0.230812	0.750821	3.40551	6.926e-08	7.53854e-06	NA	NA	'4.1.12'	'glycolysis.cytosolic branch.phosphoglycerate mutase'	'phosphoglycerate/bisphosphoglycerate mutase family protein | chr5:1120003-1121775 FORWARD'	protein_coding	Phosphoglycerate mutase family protein	Encodes a cofactor-dependent phosphoglycerate mutase (dPGM) - like protein with phosphoserine phosphatase activity that may be responsible for serine anabolism.	Phosphoglycerate mutase family protein; FUNCTIONS IN: catalytic activity; INVOLVED IN: metabolic process; LOCATED IN: cellular_component unknown; EXPRESSED IN: root; CONTAINS InterPro DOMAIN/s: Histidine phosphatase superfamily, clade-1 (InterPro:IPR013078), Phosphoglycerate/bisphosphoglycerate mutase, active site (InterPro:IPR001345); BEST Arabidopsis thaliana protein match is: Phosphoglycerate …	protein_coding	Phosphoglycerate mutase family protein	Encodes a cofactor-dependent phosphoglycerate mutase (dPGM) - like protein with phosphoserine phosphatase activity that may be responsible for serine anabolism.	Phosphoglycerate mutase family protein;(source:Araport11)
AT5G25440		17.3644	21.6608	5.38273	6.45041	1.51053	8.15618e-08	8.83698e-06	NA	NA	'29.4.1.52'	'protein.postranslational modification.kinase.receptor like cytoplasmatic kinase II'	'protein kinase family protein | chr5:8854775-8856758 REVERSE'	protein_coding	Protein kinase superfamily protein	NA	Protein kinase superfamily protein; FUNCTIONS IN: protein kinase activity, kinase activity, ATP binding; INVOLVED IN: protein amino acid phosphorylation, N-terminal protein myristoylation; LOCATED IN: nucleus, cytoplasm; EXPRESSED IN: 15 plant structures; EXPRESSED DURING: 9 growth stages; CONTAINS InterPro DOMAIN/s: Protein kinase, catalytic domain (InterPro:IPR000719), Serine-threonine/tyrosine…	protein_coding	Protein kinase superfamily protein	NA	Protein kinase superfamily protein;(source:Araport11)
AT5G13220		10.3759	6.6446	1.16518	1.10139	2.67996	8.26922e-08	8.91873e-06	JAS1 ,JAZ10 ,TIFY9	JASMONATE-ASSOCIATED 1 ,jasmonate-zim-domain protein 10 ,TIFY DOMAIN PROTEIN 9	'35.2'	'not assigned.unknown'	'Symbols: JAZ10, TIFY9, JAS1 | JAZ10 (JASMONATE-ZIM-DOMAIN PROTEIN 10) | chr5:4218888-4220814 FORWARD'	protein_coding	jasmonate-zim-domain protein 10	Plants overexpressing At5g13220.3, but not At5g13220.1 showed enhanced insensitivity to MeJa.	jasmonate-zim-domain protein 10 (JAZ10); FUNCTIONS IN: protein binding; INVOLVED IN: response to jasmonic acid stimulus, regulation of systemic acquired resistance, response to wounding; LOCATED IN: nucleus; EXPRESSED IN: 21 plant structures; EXPRESSED DURING: 11 growth stages; CONTAINS InterPro DOMAIN/s: Tify (InterPro:IPR010399), CCT domain-like (InterPro:IPR018467); BEST Arabidopsis thaliana p…	protein_coding	jasmonate-zim-domain protein 10	Plants overexpressing At5g13220.3, but not At5g13220.1 showed enhanced insensitivity to MeJa.	jasmonate-zim-domain protein 10;(source:Araport11)
AT5G24530		37.7165	33.1334	11.5672	11.9427	1.38061	9.01005e-08	9.67377e-06	AtDMR6 ,DMR6	NA ,DOWNY MILDEW RESISTANT 6	'16.8.3'	'secondary metabolism.flavonoids.dihydroflavonols'	'Symbols: DMR6 | DMR6 (DOWNY MILDEW RESISTANT 6); oxidoreductase/ oxidoreductase, acting on paired donors, with incorporation or reduction of molecular oxygen, 2-oxoglutarate as one donor, and incorporation of one atom each of oxygen into both donors | chr5:8378833-8383401 FORWARD'	protein_coding	2-oxoglutarate (2OG) and Fe(II)-dependent oxygenase superfamily protein	Encodes a putative 2OG-Fe(II) oxygenase that is defense-associated but required for susceptibility to downy mildew.	DOWNY MILDEW RESISTANT 6 (DMR6); FUNCTIONS IN: oxidoreductase activity, acting on paired donors, with incorporation or reduction of molecular oxygen, 2-oxoglutarate as one donor, and incorporation of one atom each of oxygen into both donors, oxidoreductase activity; INVOLVED IN: response to fungus, response to bacterium, flavonoid biosynthetic process; LOCATED IN: cellular_component unknown; EXPR…	protein_coding	2-oxoglutarate (2OG) and Fe(II)-dependent oxygenase superfamily protein	Encodes a putative 2OG-Fe(II) oxygenase that is defense-associated but required for susceptibility to downy mildew. The mRNA is cell-to-cell mobile.	2-oxoglutarate (2OG) and Fe(II)-dependent oxygenase superfamily protein;(source:Araport11)
AT1G33030		2.40702	1.01329	0.120131	0.0549531	4.08027	9.25429e-08	9.89125e-06	NA	NA	'16.10'	'secondary metabolism.simple phenols'	'O-methyltransferase family 2 protein | chr1:11964776-11966276 REVERSE'	protein_coding	O-methyltransferase family protein	NA	O-methyltransferase family protein; CONTAINS InterPro DOMAIN/s: Winged helix-turn-helix transcription repressor DNA-binding (InterPro:IPR011991), Plant methyltransferase dimerisation (InterPro:IPR012967), O-methyltransferase, family 2 (InterPro:IPR001077), O-methyltransferase, COMT, eukaryota (InterPro:IPR016461); BEST Arabidopsis thaliana protein match is: O-methyltransferase 1 (TAIR:AT5G54160.1…	protein_coding	O-methyltransferase family protein	NA	O-methyltransferase family protein;(source:Araport11)
AT2G30670		11.7384	3.89662	0.911771	0.95995	2.6688	9.50885e-08	1.01178e-05	NA	NA	'26.8'	'misc.nitrilases, *nitrile lyases, berberine bridge enzymes, reticuline oxidases, troponine reductases'	'tropinone reductase, putative / tropine dehydrogenase, putative | chr2:13069313-13070904 REVERSE'	protein_coding	NAD(P)-binding Rossmann-fold superfamily protein	NA	NAD(P)-binding Rossmann-fold superfamily protein; FUNCTIONS IN: oxidoreductase activity, binding, catalytic activity; INVOLVED IN: oxidation reduction, metabolic process; LOCATED IN: cellular_component unknown; EXPRESSED IN: 18 plant structures; EXPRESSED DURING: 12 growth stages; CONTAINS InterPro DOMAIN/s: NAD(P)-binding domain (InterPro:IPR016040), Glucose/ribitol dehydrogenase (InterPro:IPR00…	protein_coding	NAD(P)-binding Rossmann-fold superfamily protein	NA	NAD(P)-binding Rossmann-fold superfamily protein;(source:Araport11)
AT5G46890		25.5903	15.7802	65.4532	59.3549	-1.81568	1.02606e-07	1.08689e-05	NA	NA	'26.21'	'misc.protease inhibitor/seed storage/lipid transfer protein (LTP) family protein'	'protease inhibitor/seed storage/lipid transfer protein (LTP) family protein | chr5:19036296-19036916 REVERSE'	protein_coding	Bifunctional inhibitor/lipid-transfer protein/seed storage 2S albumin superfamily protein	NA	Bifunctional inhibitor/lipid-transfer protein/seed storage 2S albumin superfamily protein; FUNCTIONS IN: lipid binding; INVOLVED IN: lipid transport; LOCATED IN: endomembrane system; CONTAINS InterPro DOMAIN/s: Bifunctional inhibitor/plant lipid transfer protein/seed storage (InterPro:IPR016140), Plant lipid transfer protein/seed storage/trypsin-alpha amylase inhibitor (InterPro:IPR003612), Plant…	protein_coding	Bifunctional inhibitor/lipid-transfer protein/seed storage 2S albumin superfamily protein	NA	Bifunctional inhibitor/lipid-transfer protein/seed storage 2S albumin superfamily protein;(source:Araport11)
AT1G74710		12.8021	12.9369	3.7021	4.56564	1.43568	1.08402e-07	1.14318e-05	ATICS1 ,EDS16 ,ICS1 ,SID2	ARABIDOPSIS ISOCHORISMATE SYNTHASE 1 ,ENHANCED DISEASE SUSCEPTIBILITY TO ERYSIPHE ORONTII 16 ,ISOCHORISMATE SYNTHASE 1 ,SALICYLIC ACID INDUCTION DEFICIENT 2	'18.5.2.1'	'Co-factor and vitamine metabolism.folate & vitamine K.vitamine K.isochorismate synthase'	'Symbols: EDS16, ICS1, SID2 | isochorismate synthase 1 (ICS1) / isochorismate mutase | chr1:28070296-28074118 FORWARD'	protein_coding	ADC synthase superfamily protein	Encodes a protein with isochorismate synthase activity. Mutants fail to accumulate salicylic acid. Its function may be redundant with that of ICS2 (AT1G18870).	ENHANCED DISEASE SUSCEPTIBILITY TO ERYSIPHE ORONTII 16 (EDS16); CONTAINS InterPro DOMAIN/s: Chorismate binding, C-terminal (InterPro:IPR015890), ADC synthase (InterPro:IPR005801), Isochorismate synthase (InterPro:IPR004561); BEST Arabidopsis thaliana protein match is: isochorismate synthase 2 (TAIR:AT1G18870.1); Has 14352 Blast hits to 14347 proteins in 2540 species: Archae - 246; Bacteria - 1058…	protein_coding	ADC synthase superfamily protein	Encodes a protein with isochorismate synthase activity. Mutants fail to accumulate salicylic acid. Its function may be redundant with that of ICS2 (AT1G18870).	ADC synthase superfamily protein;(source:Araport11)
AT5G36220		7.04202	6.7724	1.90057	1.86445	1.66575	1.17391e-07	1.2325e-05	CYP81D1 ,CYP91A1	cytochrome P450, family 81, subfamily D, polypeptide 1 ,CYTOCHROME P450 91A1	'26.10'	'misc.cytochrome P450'	'Symbols: CYP81D1, CYP91A1 | CYP81D1 (CYTOCHROME P450 81D1); electron carrier/ heme binding / iron ion binding / monooxygenase/ oxygen binding | chr5:14253690-14256033 REVERSE'	protein_coding	cytochrome p450 81d1	member of CYP81D family of cytochrome p450s. This gene was originally called CYP91A1, but was later renamed to CYP81D1.	cytochrome p450 81d1 (CYP81D1); FUNCTIONS IN: electron carrier activity, monooxygenase activity, iron ion binding, oxygen binding, heme binding; INVOLVED IN: oxidation reduction; LOCATED IN: endomembrane system; EXPRESSED IN: 18 plant structures; EXPRESSED DURING: 8 growth stages; CONTAINS InterPro DOMAIN/s: Cytochrome P450 (InterPro:IPR001128), Cytochrome P450, conserved site (InterPro:IPR017972…	protein_coding	cytochrome p450 81d1	member of CYP81D family of cytochrome p450s. This gene was originally called CYP91A1, but was later renamed to CYP81D1.	cytochrome p450 81d1;(source:Araport11)
AT1G70810		68.9853	52.7971	13.8717	18.9187	1.69903	1.19451e-07	1.2486e-05	CAR7	C2-domain ABA-related7	'27.3.99'	'RNA.regulation of transcription.unclassified'	'C2 domain-containing protein | chr1:26704130-26705236 FORWARD'	protein_coding	Calcium-dependent lipid-binding (CaLB domain) family protein	NA	Calcium-dependent lipid-binding (CaLB domain) family protein; CONTAINS InterPro DOMAIN/s: C2 membrane targeting protein (InterPro:IPR018029), C2 calcium/lipid-binding domain, CaLB (InterPro:IPR008973), C2 calcium-dependent membrane targeting (InterPro:IPR000008); BEST Arabidopsis thaliana protein match is: Calcium-dependent lipid-binding (CaLB domain) family protein (TAIR:AT1G70800.1); Has 2955 B…	protein_coding	Calcium-dependent lipid-binding (CaLB domain) family protein	NA	Calcium-dependent lipid-binding (CaLB domain) family protein;(source:Araport11)
AT5G67480		18.8896	16.1899	7.45637	2.70415	1.74306	1.21824e-07	1.26783e-05	ATBT4 ,BT4	NA ,BTB and TAZ domain protein 4	'27.3.72'	'RNA.regulation of transcription.Transcriptional Adaptor Zinc Bundle (TAZ) domain family'	'Symbols: BT4 | BT4 (BTB AND TAZ DOMAIN PROTEIN 4); protein binding / transcription regulator | chr5:26930940-26932756 REVERSE'	protein_coding	BTB and TAZ domain protein 4	BTB and TAZ domain protein. Located in cytoplasm and expressed in fruit, flower and leaves.	BTB and TAZ domain protein 4 (BT4); FUNCTIONS IN: transcription regulator activity; INVOLVED IN: response to auxin stimulus, response to gibberellin stimulus; LOCATED IN: plasma membrane, cytoplasm; EXPRESSED IN: 27 plant structures; EXPRESSED DURING: 15 growth stages; CONTAINS InterPro DOMAIN/s: BTB/POZ (InterPro:IPR013069), Zinc finger, TAZ-type (InterPro:IPR000197), BTB/POZ fold (InterPro:IPR0…	protein_coding	BTB and TAZ domain protein 4	BTB and TAZ domain protein. Located in cytoplasm and expressed in fruit, flower and leaves.	BTB and TAZ domain protein 4;(source:Araport11)
AT1G30840		0.760054	1.56267	2.61812	6.31475	-2.11347	1.34143e-07	1.38994e-05	ATPUP4 ,PUP4	purine permease 4	'34.10'	'transport.nucleotides'	'Symbols: ATPUP4 | ATPUP4; purine transmembrane transporter | chr1:10974447-10976036 FORWARD'	protein_coding	purine permease 4	Member of a family of proteins related to PUP1, a purine transporter. May be involved in the transport of purine and purine derivatives such as cytokinins, across the plasma membrane.	purine permease 4 (PUP4); CONTAINS InterPro DOMAIN/s: Protein of unknown function DUF6, transmembrane (InterPro:IPR000620), Protein of unknown function DUF250 (InterPro:IPR004853); BEST Arabidopsis thaliana protein match is: purine permease 1 (TAIR:AT1G28230.1); Has 652 Blast hits to 644 proteins in 132 species: Archae - 10; Bacteria - 158; Metazoa - 37; Fungi - 9; Plants - 358; Viruses - 0; Othe…	protein_coding	purine permease 4	Member of a family of proteins related to PUP1, a purine transporter. May be involved in the transport of purine and purine derivatives such as cytokinins, across the plasma membrane.	purine permease 4;(source:Araport11)
AT3G26230		5.27982	9.42586	1.24427	2.82842	1.69668	1.37696e-07	1.42054e-05	CYP71B24	cytochrome P450, family 71, subfamily B, polypeptide 24	'26.10'	'misc.cytochrome P450'	'Symbols: CYP71B24 | CYP71B24; electron carrier/ heme binding / iron ion binding / monooxygenase/ oxygen binding | chr3:9598005-9599959 REVERSE'	protein_coding	cytochrome P450, family 71, subfamily B, polypeptide 24	putative cytochrome P450	cytochrome P450, family 71, subfamily B, polypeptide 24 (CYP71B24); FUNCTIONS IN: electron carrier activity, monooxygenase activity, iron ion binding, oxygen binding, heme binding; INVOLVED IN: oxidation reduction; EXPRESSED IN: 14 plant structures; EXPRESSED DURING: 9 growth stages; CONTAINS InterPro DOMAIN/s: Cytochrome P450 (InterPro:IPR001128), Cytochrome P450, E-class, group I (InterPro:IPR0…	protein_coding	cytochrome P450, family 71, subfamily B, polypeptide 24	putative cytochrome P450	cytochrome P450, family 71, subfamily B, polypeptide 24;(source:Araport11)
AT5G39610		12.6722	14.5662	4.6701	1.45559	2.14955	1.46446e-07	1.50428e-05	ANAC092 ,ATNAC2 ,ATNAC6 ,NAC2 ,NAC6 ,ORE1	Arabidopsis NAC domain containing protein 92 ,NAC domain containing protein 2 ,NAC domain containing protein 6 ,ORESARA 1	'33.99'	'development.unspecified'	'Symbols: ATNAC2, ORE1, ANAC092, ATNAC6 | ATNAC6 (ARABIDOPSIS NAC DOMAIN CONTAINING PROTEIN 6); protein heterodimerization/ protein homodimerization/ transcription factor | chr5:15858400-15859788 REVERSE'	protein_coding	NAC domain containing protein 6	Encodes a NAC-domain transcription factor. Positively regulates aging-induced cell death and senescence in leaves. This gene is upregulated in response to salt stress in wildtype as well as NTHK1 transgenic lines although in the latter case the induction was drastically reduced. It was also upregulated by ABA, ACC and NAA treatment, although in the latter two cases, the induction occurred relativ…	NAC domain containing protein 6 (NAC6); CONTAINS InterPro DOMAIN/s: No apical meristem (NAM) protein (InterPro:IPR003441); BEST Arabidopsis thaliana protein match is: NAC domain containing protein 3 (TAIR:AT3G29035.1); Has 3041 Blast hits to 3034 proteins in 79 species: Archae - 0; Bacteria - 0; Metazoa - 0; Fungi - 0; Plants - 3041; Viruses - 0; Other Eukaryotes - 0 (source: NCBI BLink).	protein_coding	NAC domain containing protein 6	Encodes a NAC-domain transcription factor. Positively regulates aging-induced cell death and senescence in leaves. This gene is upregulated in response to salt stress in wildtype as well as NTHK1 transgenic lines although in the latter case the induction was drastically reduced. It was also upregulated by ABA, ACC and NAA treatment, although in the latter two cases, the induction occurred relativ…	NAC domain containing protein 6;(source:Araport11)
AT3G16150		3.77142	5.94016	8.61384	19.1037	-1.64868	1.47213e-07	1.50564e-05	ASPGB1	asparaginase B1	'13.2.3.1.1'	'amino acid metabolism.degradation.aspartate family.asparagine.L-asparaginase'	'L-asparaginase, putative / L-asparagine amidohydrolase, putative | chr3:5471735-5473276 FORWARD'	protein_coding	N-terminal nucleophile aminohydrolases (Ntn hydrolases) superfamily protein	Encodes an asparaginase that catalyzes the degradation of L-asparagine to L-aspartic acid and ammonia.	N-terminal nucleophile aminohydrolases (Ntn hydrolases) superfamily protein; CONTAINS InterPro DOMAIN/s: Peptidase T2, asparaginase 2 (InterPro:IPR000246); BEST Arabidopsis thaliana protein match is: N-terminal nucleophile aminohydrolases (Ntn hydrolases) superfamily protein (TAIR:AT5G08100.1); Has 3285 Blast hits to 3219 proteins in 891 species: Archae - 113; Bacteria - 1512; Metazoa - 512; Fung…	protein_coding	N-terminal nucleophile aminohydrolases (Ntn hydrolases) superfamily protein	Encodes an asparaginase that catalyzes the degradation of L-asparagine to L-aspartic acid and ammonia. The mRNA is cell-to-cell mobile.	N-terminal nucleophile aminohydrolases (Ntn hydrolases) superfamily protein;(source:Araport11)
AT4G33720		17.3444	6.48052	0.423368	1.35986	3.54196	1.65775e-07	1.6882e-05	AtCAPE3	NA	'20.1'	'stress.biotic'	'pathogenesis-related protein, putative | chr4:16182752-16183533 FORWARD'	protein_coding	CAP (Cysteine-rich secretory proteins, Antigen 5, and Pathogenesis-related 1 protein) superfamily protein	NA	CAP (Cysteine-rich secretory proteins, Antigen 5, and Pathogenesis-related 1 protein) superfamily protein; FUNCTIONS IN: molecular_function unknown; INVOLVED IN: biological_process unknown; LOCATED IN: endomembrane system, extracellular region; EXPRESSED IN: root; CONTAINS InterPro DOMAIN/s: Allergen V5/Tpx-1 related, conserved site (InterPro:IPR018244), Allergen V5/Tpx-1 related (InterPro:IPR001…	protein_coding	CAP (Cysteine-rich secretory proteins, Antigen 5, and Pathogenesis-related 1 protein) superfamily protein	NA	CAP (Cysteine-rich secretory proteins, Antigen 5, and Pathogenesis-related 1 protein) superfamily protein;(source:Araport11)
AT1G09932		7.18584	4.8942	0.503121	1.0556	2.80411	1.69455e-07	1.71831e-05	NA	NA	'4.1.12'	'glycolysis.cytosolic branch.phosphoglycerate mutase'	'phosphoglycerate/bisphosphoglycerate mutase-related | chr1:3230450-3233109 REVERSE'	protein_coding	Phosphoglycerate mutase family protein	NA	Phosphoglycerate mutase family protein; CONTAINS InterPro DOMAIN/s: Histidine phosphatase superfamily, clade-1 (InterPro:IPR013078); BEST Arabidopsis thaliana protein match is: Phosphoglycerate mutase family protein (TAIR:AT2G17280.2); Has 552 Blast hits to 552 proteins in 105 species: Archae - 0; Bacteria - 9; Metazoa - 0; Fungi - 272; Plants - 167; Viruses - 0; Other Eukaryotes - 104 (source: N…	protein_coding	Phosphoglycerate mutase family protein	NA	Phosphoglycerate mutase family protein;(source:Araport11)
AT5G35735		35.8099	57.6206	9.02216	22.7742	1.45284	1.71758e-07	1.73424e-05	NA	NA	'17.2.3'	'hormone metabolism.auxin.induced-regulated-responsive-activated'	'auxin-responsive family protein | chr5:13900752-13902997 REVERSE'	protein_coding	Auxin-responsive family protein	NA	Auxin-responsive family protein; LOCATED IN: plasma membrane, membrane; EXPRESSED IN: 21 plant structures; EXPRESSED DURING: 12 growth stages; CONTAINS InterPro DOMAIN/s: Cytochrome b561, eukaryote (InterPro:IPR004877), Uncharacterised conserved protein UCP037471 (InterPro:IPR017214), Protein of unknown function DUF568, DOMON-like (InterPro:IPR007613), DOMON related (InterPro:IPR005018), Cytochro…	protein_coding	Auxin-responsive family protein	NA	Auxin-responsive family protein;(source:Araport11)
AT3G27070		5.04074	1.85825	0.342578	0.181605	3.44881	1.9518e-07	1.96239e-05	TOM20-1	translocase outer membrane 20-1	'29.3.2'	'protein.targeting.mitochondria'	'Symbols: TOM20-1 | TOM20-1 (translocase outer membrane 20-1); P-P-bond-hydrolysis-driven protein transmembrane transporter | chr3:9983004-9984744 REVERSE'	protein_coding	translocase outer membrane 20-1	Form of TOM20, which is a component of the TOM complex, involved in transport of nuclear-encoded mitochondrial proteins	translocase outer membrane 20-1 (TOM20-1); CONTAINS InterPro DOMAIN/s: Plant specific mitochondrial import receptor subunit TOM20 (InterPro:IPR010547); BEST Arabidopsis thaliana protein match is: translocase of outer membrane 20 kDa subunit 3 (TAIR:AT3G27080.1); Has 97 Blast hits to 97 proteins in 22 species: Archae - 0; Bacteria - 2; Metazoa - 0; Fungi - 0; Plants - 95; Viruses - 0; Other Eukary…	protein_coding	translocase outer membrane 20-1	Form of TOM20, which is a component of the TOM complex, involved in transport of nuclear-encoded mitochondrial proteins	translocase outer membrane 20-1;(source:Araport11)
AT3G49620		12.1229	1.12586	0.921733	0.337058	2.61992	2.0121e-07	2.01448e-05	DIN11	DARK INDUCIBLE 11	'33.99'	'development.unspecified'	'Symbols: DIN11 | DIN11 (DARK INDUCIBLE 11); iron ion binding / oxidoreductase | chr3:18393747-18396816 FORWARD'	protein_coding	2-oxoglutarate (2OG) and Fe(II)-dependent oxygenase superfamily protein	encodes a protein similar to 2-oxoacid-dependent dioxygenase. Expression is induced after 24 hours of dark treatment, in senescing leaves and treatment with exogenous photosynthesis inhibitor. Induction of gene expression was suppressed in excised leaves supplied with sugar. The authors suggest that the gene's expression pattern is responding to the level of sugar in the cell.	DARK INDUCIBLE 11 (DIN11); FUNCTIONS IN: oxidoreductase activity, iron ion binding; INVOLVED IN: aging, response to light stimulus, response to sucrose stimulus, cellular response to starvation; EXPRESSED IN: 6 plant structures; EXPRESSED DURING: LP.06 six leaves visible, LP.04 four leaves visible, LP.10 ten leaves visible, LP.08 eight leaves visible; CONTAINS InterPro DOMAIN/s: Isopenicillin N s…	protein_coding	2-oxoglutarate (2OG) and Fe(II)-dependent oxygenase superfamily protein	encodes a protein similar to 2-oxoacid-dependent dioxygenase. Expression is induced after 24 hours of dark treatment, in senescing leaves and treatment with exogenous photosynthesis inhibitor. Induction of gene expression was suppressed in excised leaves supplied with sugar. The authors suggest that the gene's expression pattern is responding to the level of sugar in the cell.	2-oxoglutarate (2OG) and Fe(II)-dependent oxygenase superfamily protein;(source:Araport11)
AT1G69720		4.09411	4.45435	0.585593	0.626456	2.6112	2.40665e-07	2.39937e-05	HO3	heme oxygenase 3	'19.21'	'tetrapyrrole synthesis.heme oxygenase'	'Symbols: ho3 | ho3 (HEME OXYGENASE 3); heme oxygenase (decyclizing) | chr1:26226866-26228580 FORWARD'	protein_coding	heme oxygenase 3	Encodes a member (HO3) of the heme oxygenase family.	heme oxygenase 3 (HO3); FUNCTIONS IN: heme oxygenase (decyclizing) activity, heme binding; INVOLVED IN: oxidation reduction, heme oxidation; LOCATED IN: chloroplast; EXPRESSED IN: 20 plant structures; EXPRESSED DURING: 11 growth stages; CONTAINS InterPro DOMAIN/s: Haem oxygenase-like, multi-helical (InterPro:IPR016084), Haem oxygenase-like (InterPro:IPR016053), Haem oxygenase (decyclizing), plant…	protein_coding	heme oxygenase 3	Encodes a member (HO3) of the heme oxygenase family.	heme oxygenase 3;(source:Araport11)
AT5G40000		1.34358	0.991724	0	0.00948772	7.89153	2.60478e-07	2.58603e-05	NA	NA	'29.5.9'	'protein.degradation.AAA type'	'AAA-type ATPase family protein | chr5:16011072-16012484 REVERSE'	protein_coding	P-loop containing nucleoside triphosphate hydrolases superfamily protein	NA	P-loop containing nucleoside triphosphate hydrolases superfamily protein; FUNCTIONS IN: nucleoside-triphosphatase activity, ATPase activity, nucleotide binding, ATP binding; INVOLVED IN: biological_process unknown; LOCATED IN: endomembrane system; CONTAINS InterPro DOMAIN/s: ATPase, AAA+ type, core (InterPro:IPR003593), ATPase, AAA-type, core (InterPro:IPR003959), ATPase, AAA-type, conserved site…	protein_coding	P-loop containing nucleoside triphosphate hydrolases superfamily protein	NA	P-loop containing nucleoside triphosphate hydrolases superfamily protein;(source:Araport11)
AT1G65690		35.9148	24.9225	7.05358	9.43373	1.66974	3.22748e-07	3.1909e-05	NHL6	NDR1/HIN1-like 6	'35.1'	'not assigned.no ontology'	'harpin-induced protein-related / HIN1-related / harpin-responsive protein-related | chr1:24431430-24432953 REVERSE'	protein_coding	Late embryogenesis abundant (LEA) hydroxyproline-rich glycoprotein family	NA	Late embryogenesis abundant (LEA) hydroxyproline-rich glycoprotein family; CONTAINS InterPro DOMAIN/s: Late embryogenesis abundant protein, group 2 (InterPro:IPR004864); BEST Arabidopsis thaliana protein match is: NDR1/HIN1-like 25 (TAIR:AT5G36970.1); Has 985 Blast hits to 984 proteins in 28 species: Archae - 0; Bacteria - 0; Metazoa - 0; Fungi - 0; Plants - 985; Viruses - 0; Other Eukaryotes - 0…	protein_coding	Late embryogenesis abundant (LEA) hydroxyproline-rich glycoprotein family	Encodes NHL6 (NDR1/HIN1-like 6). Plays an important role in the abiotic stresses-induced ABA signaling and biosynthesis, particularly during seed germination and early seedling development.	Late embryogenesis abundant (LEA) hydroxyproline-rich glycoprotein family;(source:Araport11)
AT2G02580		1.51693	0.576298	0.0349781	0.0527751	4.24823	3.81648e-07	3.75757e-05	CYP71B9	cytochrome P450, family 71, subfamily B, polypeptide 9	'26.10'	'misc.cytochrome P450'	'Symbols: CYP71B9 | CYP71B9; electron carrier/ heme binding / iron ion binding / monooxygenase/ oxygen binding | chr2:701946-703770 FORWARD'	protein_coding	cytochrome P450, family 71, subfamily B, polypeptide 9	member of CYP71B	cytochrome P450, family 71, subfamily B, polypeptide 9 (CYP71B9); FUNCTIONS IN: electron carrier activity, monooxygenase activity, iron ion binding, oxygen binding, heme binding; INVOLVED IN: oxidation reduction; EXPRESSED IN: carpel; EXPRESSED DURING: 4 anthesis; CONTAINS InterPro DOMAIN/s: Cytochrome P450 (InterPro:IPR001128), Cytochrome P450, E-class, group I (InterPro:IPR002401), Cytochrome P…	protein_coding	cytochrome P450, family 71, subfamily B, polypeptide 9	member of CYP71B	cytochrome P450, family 71, subfamily B, polypeptide 9;(source:Araport11)
AT3G45130		0.810149	0.650775	0.0776465	0.0379533	3.50554	3.84196e-07	3.76703e-05	LAS1	lanosterol synthase 1	'16.1.5'	'secondary metabolism.isoprenoids.terpenoids'	'Symbols: LAS1 | LAS1; lanosterol synthase | chr3:16512271-16517522 REVERSE'	protein_coding	lanosterol synthase 1	NA	lanosterol synthase 1 (LAS1); CONTAINS InterPro DOMAIN/s: Terpene synthase, conserved site (InterPro:IPR002365), Terpenoid cylases/protein prenyltransferase alpha-alpha toroid (InterPro:IPR008930), Squalene cyclase (InterPro:IPR018333), Prenyltransferase/squalene oxidase (InterPro:IPR001330); BEST Arabidopsis thaliana protein match is: cycloartenol synthase 1 (TAIR:AT2G07050.1); Has 2160 Blast hi…	protein_coding	lanosterol synthase 1	NA	lanosterol synthase 1;(source:Araport11)
AT4G25110		6.46456	10.5281	2.21001	2.40583	1.62888	3.9982e-07	3.90408e-05	AtMC2 ,AtMCP1c ,MC2 ,MCP1c	metacaspase 2 ,metacaspase 1c	'29.5'	'protein.degradation'	'Symbols: AtMC2 | AtMC2 (metacaspase 2); cysteine-type endopeptidase | chr4:12887518-12890262 REVERSE'	protein_coding	metacaspase 2	Encodes a type I metacaspase. Two Arabidopsis metacaspases, AT1G02170 (MC1) and AT4G25110 (MC2) antagonistically control programmed cell death in Arabidopsis. MC1 is a positive regulator of cell death and requires conserved caspase-like putative catalytic residues for its function. MC2 negatively regulates cell death. This function is independent of the putative catalytic residues. A third type I…	metacaspase 2 (MC2); FUNCTIONS IN: cysteine-type endopeptidase activity; INVOLVED IN: proteolysis; EXPRESSED IN: 7 plant structures; EXPRESSED DURING: 8 growth stages; CONTAINS InterPro DOMAIN/s: Peptidase C14, caspase catalytic (InterPro:IPR011600), Zinc finger, LSD1-type (InterPro:IPR005735); BEST Arabidopsis thaliana protein match is: metacaspase 1 (TAIR:AT1G02170.1); Has 7673 Blast hits to 39…	protein_coding	metacaspase 2	Encodes a type I metacaspase. Two Arabidopsis metacaspases, AT1G02170 (MC1) and AT4G25110 (MC2) antagonistically control programmed cell death in Arabidopsis. MC1 is a positive regulator of cell death and requires conserved caspase-like putative catalytic residues for its function. MC2 negatively regulates cell death. This function is independent of the putative catalytic residues. A third type I…	metacaspase 2;(source:Araport11)
AT4G00080		3.11593	2.28753	11.9255	7.72297	-2.04994	4.14434e-07	4.0302e-05	UNE11	unfertilized embryo sac 11	'26.18'	'misc.invertase/pectin methylesterase inhibitor family protein'	'Symbols: UNE11 | UNE11 (unfertilized embryo sac 11); enzyme inhibitor/ pectinesterase/ pectinesterase inhibitor | chr4:32893-33718 FORWARD'	protein_coding	Plant invertase/pectin methylesterase inhibitor superfamily protein	NA	unfertilized embryo sac 11 (UNE11); FUNCTIONS IN: enzyme inhibitor activity, pectinesterase inhibitor activity, pectinesterase activity; INVOLVED IN: double fertilization forming a zygote and endosperm; LOCATED IN: endomembrane system; EXPRESSED IN: root; CONTAINS InterPro DOMAIN/s: Pectinesterase inhibitor (InterPro:IPR006501); BEST Arabidopsis thaliana protein match is: Plant invertase/pectin m…	protein_coding	Plant invertase/pectin methylesterase inhibitor superfamily protein	NA	Plant invertase/pectin methylesterase inhibitor superfamily protein;(source:Araport11)
AT4G34230		40.6588	58.6195	12.6363	23.3514	1.29741	4.33343e-07	4.19688e-05	ATCAD5 ,CAD-5 ,CAD5	cinnamyl alcohol dehydrogenase 5	'16.2.1.10'	'secondary metabolism.phenylpropanoids.lignin biosynthesis.CAD'	'Symbols: CAD5, ATCAD5, CAD-5 | ATCAD5 (CINNAMYL ALCOHOL DEHYDROGENASE 5); cinnamyl-alcohol dehydrogenase | chr4:16386727-16388722 REVERSE'	protein_coding	cinnamyl alcohol dehydrogenase 5	Encodes a catalytically active cinnamyl alcohol dehydrogenase which uses p-coumaryl aldehyde as a preferred substrate. It can also use sinapyl, caffeyl, coniferyl and d-hydroxyconiferyl aldehydes as substrates.	cinnamyl alcohol dehydrogenase 5 (CAD5); CONTAINS InterPro DOMAIN/s: GroES-like (InterPro:IPR011032), Polyketide synthase, enoylreductase (InterPro:IPR020843), Alcohol dehydrogenase GroES-like (InterPro:IPR013154), Alcohol dehydrogenase, zinc-containing, conserved site (InterPro:IPR002328), Alcohol dehydrogenase, C-terminal (InterPro:IPR013149), Alcohol dehydrogenase superfamily, zinc-containing …	protein_coding	cinnamyl alcohol dehydrogenase 5	Encodes a catalytically active cinnamyl alcohol dehydrogenase which uses p-coumaryl aldehyde as a preferred substrate. It can also use sinapyl, caffeyl, coniferyl and d-hydroxyconiferyl aldehydes as substrates.	cinnamyl alcohol dehydrogenase 5;(source:Araport11)
AT2G39210		28.6737	46.495	12.5162	15.593	1.17511	4.3915e-07	4.23584e-05	NA	NA	'33.99'	'development.unspecified'	'nodulin family protein | chr2:16366157-16368275 REVERSE'	protein_coding	Major facilitator superfamily protein	NA	Major facilitator superfamily protein; FUNCTIONS IN: molecular_function unknown; INVOLVED IN: transmembrane transport; LOCATED IN: cellular_component unknown; EXPRESSED IN: 22 plant structures; EXPRESSED DURING: 13 growth stages; CONTAINS InterPro DOMAIN/s: Nodulin-like (InterPro:IPR010658), Major facilitator superfamily MFS-1 (InterPro:IPR011701), Major facilitator superfamily, general substrate…	protein_coding	Major facilitator superfamily protein	NA	Major facilitator superfamily protein;(source:Araport11)
AT3G26220		8.86822	14.5561	3.30091	4.23809	1.39259	4.45345e-07	4.26964e-05	CYP71B3	cytochrome P450, family 71, subfamily B, polypeptide 3	'26.10'	'misc.cytochrome P450'	'Symbols: CYP71B3 | CYP71B3; electron carrier/ heme binding / iron ion binding / monooxygenase/ oxygen binding | chr3:9596077-9597833 REVERSE'	protein_coding	cytochrome P450, family 71, subfamily B, polypeptide 3	cytochrome P450 monooxygenase	cytochrome P450, family 71, subfamily B, polypeptide 3 (CYP71B3); FUNCTIONS IN: electron carrier activity, monooxygenase activity, iron ion binding, oxygen binding, heme binding; INVOLVED IN: oxidation reduction; EXPRESSED IN: 13 plant structures; EXPRESSED DURING: 9 growth stages; CONTAINS InterPro DOMAIN/s: Cytochrome P450 (InterPro:IPR001128), Cytochrome P450, E-class, group I (InterPro:IPR002…	protein_coding	cytochrome P450, family 71, subfamily B, polypeptide 3	cytochrome P450 monooxygenase	cytochrome P450, family 71, subfamily B, polypeptide 3;(source:Araport11)
AT1G72230		10.0576	17.1773	22.8134	47.1733	-1.52269	4.46254e-07	4.26964e-05	NA	NA	'26.19'	'misc.plastocyanin-like'	'plastocyanin-like domain-containing protein | chr1:27188066-27189244 FORWARD'	protein_coding	Cupredoxin superfamily protein	NA	Cupredoxin superfamily protein; FUNCTIONS IN: electron carrier activity, copper ion binding; LOCATED IN: anchored to membrane; EXPRESSED IN: 17 plant structures; EXPRESSED DURING: 9 growth stages; CONTAINS InterPro DOMAIN/s: Plastocyanin-like (InterPro:IPR003245), Cupredoxin (InterPro:IPR008972), Blue (type 1) copper domain (InterPro:IPR000923); BEST Arabidopsis thaliana protein match is: Cupredo…	protein_coding	Cupredoxin superfamily protein	NA	Cupredoxin superfamily protein;(source:Araport11)
AT4G04490		1.48235	1.1704	0.0657236	0.222428	3.17932	4.91767e-07	4.6862e-05	CRK36	cysteine-rich RLK (RECEPTOR-like protein kinase) 36	'30.2.17'	'signalling.receptor kinases.DUF 26'	'protein kinase family protein | chr4:2231957-2234638 REVERSE'	protein_coding	cysteine-rich RLK (RECEPTOR-like protein kinase) 36	Encodes a cysteine-rich receptor-like protein kinase.	cysteine-rich RLK (RECEPTOR-like protein kinase) 36 (CRK36); FUNCTIONS IN: kinase activity; INVOLVED IN: protein amino acid phosphorylation; LOCATED IN: endomembrane system; EXPRESSED IN: 7 plant structures; EXPRESSED DURING: 7 growth stages; CONTAINS InterPro DOMAIN/s: Protein kinase, ATP binding site (InterPro:IPR017441), Protein kinase, catalytic domain (InterPro:IPR000719), Protein of unknown…	protein_coding	cysteine-rich RLK (RECEPTOR-like protein kinase) 36	Encodes a cysteine-rich receptor-like protein kinase.	cysteine-rich RLK (RECEPTOR-like protein kinase) 36;(source:Araport11)
AT4G12520		32.2853	39.7735	81.4604	87.279	-1.42717	4.94918e-07	4.69737e-05	NA	NA	'26.21'	'misc.protease inhibitor/seed storage/lipid transfer protein (LTP) family protein'	'protease inhibitor/seed storage/lipid transfer protein (LTP) family protein | chr4:7421056-7421738 REVERSE'	protein_coding	Bifunctional inhibitor/lipid-transfer protein/seed storage 2S albumin superfamily protein	NA	Bifunctional inhibitor/lipid-transfer protein/seed storage 2S albumin superfamily protein; FUNCTIONS IN: lipid binding; INVOLVED IN: lipid transport; LOCATED IN: endomembrane system; CONTAINS InterPro DOMAIN/s: Bifunctional inhibitor/plant lipid transfer protein/seed storage (InterPro:IPR016140), Plant lipid transfer protein/seed storage/trypsin-alpha amylase inhibitor (InterPro:IPR003612), Plant…	protein_coding	Bifunctional inhibitor/lipid-transfer protein/seed storage 2S albumin superfamily protein	NA	Bifunctional inhibitor/lipid-transfer protein/seed storage 2S albumin superfamily protein;(source:Araport11)
AT1G33790		12.648	6.34732	5.93419	0.755249	1.84606	5.01774e-07	4.74346e-05	NA	NA	'26.16'	'misc.myrosinases-lectin-jacalin'	'jacalin lectin family protein | chr1:12256664-12260605 FORWARD'	protein_coding	jacalin lectin family protein	NA	jacalin lectin family protein; INVOLVED IN: biological_process unknown; LOCATED IN: chloroplast; EXPRESSED IN: 7 plant structures; EXPRESSED DURING: F mature embryo stage, petal differentiation and expansion stage, E expanded cotyledon stage, D bilateral stage; CONTAINS InterPro DOMAIN/s: Mannose-binding lectin (InterPro:IPR001229); BEST Arabidopsis thaliana protein match is: Mannose-binding lect…	protein_coding	jacalin lectin family protein	NA	jacalin lectin family protein;(source:Araport11)
AT5G22270		191.74	124.997	60.6812	33.1835	1.58289	5.35232e-07	5.03968e-05	SIED1	Salt-Induced and EIN3/EIL1-Dependent 1	'35.2'	'not assigned.unknown'	'unknown protein | chr5:7372233-7373102 REVERSE'	protein_coding	NA	NA	unknown protein; BEST Arabidopsis thaliana protein match is: unknown protein (TAIR:AT3G11600.1); Has 136 Blast hits to 136 proteins in 15 species: Archae - 0; Bacteria - 0; Metazoa - 0; Fungi - 0; Plants - 136; Viruses - 0; Other Eukaryotes - 0 (source: NCBI BLink).	protein_coding	NA	NA	hypothetical protein;(source:Araport11)
AT2G28570		142.48	64.4753	18.4328	15.5884	2.28122	5.51188e-07	5.16941e-05	NA	NA	'35.2'	'not assigned.unknown'	'unknown protein | chr2:12241770-12242729 FORWARD'	protein_coding	NA	NA	unknown protein; Has 13 Blast hits to 13 proteins in 6 species: Archae - 0; Bacteria - 0; Metazoa - 0; Fungi - 0; Plants - 13; Viruses - 0; Other Eukaryotes - 0 (source: NCBI BLink).	protein_coding	NA	NA	hypothetical protein;(source:Araport11)
AT5G57550		6.69801	3.98813	1.54503	0.500026	2.32336	5.65481e-07	5.28257e-05	XTH25 ,XTR3	xyloglucan endotransglucosylase/hydrolase 25 ,xyloglucan endotransglycosylase 3	'10.7'	'cell wall.modification'	'Symbols: XTR3 | XTR3 (XYLOGLUCAN ENDOTRANSGLYCOSYLASE 3); hydrolase, acting on glycosyl bonds / xyloglucan:xyloglucosyl transferase | chr5:23304888-23306421 REVERSE'	protein_coding	xyloglucan endotransglucosylase/hydrolase 25	xyloglucan endotransglycosylase-related protein (XTR3)	xyloglucan endotransglucosylase/hydrolase 25 (XTH25); FUNCTIONS IN: hydrolase activity, acting on glycosyl bonds, xyloglucan:xyloglucosyl transferase activity; INVOLVED IN: plant-type cell wall biogenesis; LOCATED IN: endomembrane system, cell wall, apoplast; EXPRESSED IN: 9 plant structures; EXPRESSED DURING: 8 growth stages; CONTAINS InterPro DOMAIN/s: Xyloglucan endotransglucosylase/hydrolase …	protein_coding	xyloglucan endotransglucosylase/hydrolase 25	xyloglucan endotransglycosylase-related protein (XTR3)	xyloglucan endotransglucosylase/hydrolase 25;(source:Araport11)
AT4G19720		5.28169	3.04706	0.450803	0.764876	2.56073	5.74426e-07	5.34509e-05	NA	NA	'20.1'	'stress.biotic'	'glycosyl hydrolase family 18 protein | chr4:10730363-10731750 REVERSE'	protein_coding	Glycosyl hydrolase family protein with chitinase insertion domain	NA	Glycosyl hydrolase family protein with chitinase insertion domain; FUNCTIONS IN: cation binding, chitinase activity, hydrolase activity, hydrolyzing O-glycosyl compounds, catalytic activity; INVOLVED IN: carbohydrate metabolic process; LOCATED IN: cellular_component unknown; EXPRESSED IN: root; CONTAINS InterPro DOMAIN/s: Glycoside hydrolase, family 18, catalytic domain (InterPro:IPR001223), Chit…	protein_coding	Glycosyl hydrolase family protein with chitinase insertion domain	NA	Glycosyl hydrolase family protein with chitinase insertion domain-containing protein;(source:Araport11)
AT4G23260		4.46983	8.35551	1.30712	2.70252	1.48814	5.90179e-07	5.47023e-05	CRK18	cysteine-rich RLK (RECEPTOR-like protein kinase) 18	'20' ,'30.2.17'	'stress' ,'signalling.receptor kinases.DUF 26'	'ATP binding / protein kinase/ protein serine/threonine kinase/ protein tyrosine kinase | chr4:12167354-12170086 REVERSE'	protein_coding	cysteine-rich RLK (RECEPTOR-like protein kinase) 18	Encodes a cysteine-rich receptor-like protein kinase.	cysteine-rich RLK (RECEPTOR-like protein kinase) 18 (CRK18); FUNCTIONS IN: protein serine/threonine kinase activity, protein kinase activity, ATP binding; INVOLVED IN: response to abscisic acid stimulus; LOCATED IN: endomembrane system; EXPRESSED IN: 14 plant structures; EXPRESSED DURING: 9 growth stages; CONTAINS InterPro DOMAIN/s: Protein kinase, ATP binding site (InterPro:IPR017441), Serine/th…	protein_coding	cysteine-rich RLK (RECEPTOR-like protein kinase) 18	Encodes a cysteine-rich receptor-like protein kinase.	cysteine-rich RLK (RECEPTOR-like protein kinase) 18;(source:Araport11)
AT1G51470		1.24389	0.537448	4.13313	1.91298	-1.98172	5.97848e-07	5.51974e-05	BGLU35 ,TGG5	beta glucosidase 35 ,THIOGLUCOSIDE GLUCOHYDROLASE 5	'26.16'	'misc.myrosinases-lectin-jacalin'	'Symbols: BGLU35 | BGLU35 (BETA GLUCOSIDASE 35); catalytic/ cation binding / hydrolase, hydrolyzing O-glycosyl compounds | chr1:19087413-19090414 FORWARD'	protein_coding	beta glucosidase 35	Encodes a myrosinase.	beta glucosidase 35 (BGLU35); FUNCTIONS IN: thioglucosidase activity, beta-glucosidase activity, hydrolase activity, hydrolyzing O-glycosyl compounds; INVOLVED IN: response to salt stress; LOCATED IN: endomembrane system; EXPRESSED IN: root; CONTAINS InterPro DOMAIN/s: Glycoside hydrolase, family 1 (InterPro:IPR001360), Glycoside hydrolase, family 1, active site (InterPro:IPR018120), Glycoside hy…	protein_coding	beta glucosidase 35	Encodes a myrosinase.	beta glucosidase 35;(source:Araport11)
AT4G12510		22.4593	14.9467	51.5858	57.9063	-1.76139	6.02077e-07	5.53724e-05	AZI5	NA	'26.21'	'misc.protease inhibitor/seed storage/lipid transfer protein (LTP) family protein'	'protease inhibitor/seed storage/lipid transfer protein (LTP) family protein | chr4:7417236-7417803 REVERSE'	protein_coding	Bifunctional inhibitor/lipid-transfer protein/seed storage 2S albumin superfamily protein	NA	Bifunctional inhibitor/lipid-transfer protein/seed storage 2S albumin superfamily protein; FUNCTIONS IN: lipid binding; INVOLVED IN: lipid transport; LOCATED IN: endomembrane system; CONTAINS InterPro DOMAIN/s: Bifunctional inhibitor/plant lipid transfer protein/seed storage (InterPro:IPR016140), Plant lipid transfer protein/seed storage/trypsin-alpha amylase inhibitor (InterPro:IPR003612), Plant…	protein_coding	Bifunctional inhibitor/lipid-transfer protein/seed storage 2S albumin superfamily protein	Encodes a member of the AZI family of lipid transfer proteins.	Bifunctional inhibitor/lipid-transfer protein/seed storage 2S albumin superfamily protein;(source:Araport11)
AT2G02010		3.80185	1.9583	0.448346	0.474249	2.36535	6.1587e-07	5.64223e-05	GAD4	glutamate decarboxylase 4	'13.1.1.1.1'	'amino acid metabolism.synthesis.central amino acid metabolism.GABA.Glutamate decarboxylase'	'Symbols: GAD4 | GAD4 (glutamate decarboxylase 4); calmodulin binding | chr2:474165-476594 REVERSE'	protein_coding	glutamate decarboxylase 4	NA	glutamate decarboxylase 4 (GAD4); FUNCTIONS IN: calmodulin binding; INVOLVED IN: carboxylic acid metabolic process, glutamate metabolic process, glutamate decarboxylation to succinate; LOCATED IN: cytosol, nucleus; CONTAINS InterPro DOMAIN/s: Pyridoxal phosphate-dependent transferase, major domain (InterPro:IPR015424), Pyridoxal phosphate-dependent decarboxylase (InterPro:IPR002129), Glutamate de…	protein_coding	glutamate decarboxylase 4	NA	glutamate decarboxylase 4;(source:Araport11)
AT4G02850		1.34535	1.36532	4.03454	6.85786	-2.15965	6.19764e-07	5.65607e-05	DAAR1	D-amino acid racemase1	'35.1'	'not assigned.no ontology'	'phenazine biosynthesis PhzC/PhzF family protein | chr4:1266463-1268612 REVERSE'	protein_coding	phenazine biosynthesis PhzC/PhzF family protein	NA	phenazine biosynthesis PhzC/PhzF family protein; FUNCTIONS IN: catalytic activity; INVOLVED IN: biosynthetic process; LOCATED IN: endomembrane system; EXPRESSED IN: 14 plant structures; EXPRESSED DURING: 9 growth stages; CONTAINS InterPro DOMAIN/s: Phenazine biosynthesis PhzC/PhzF protein (InterPro:IPR003719); BEST Arabidopsis thaliana protein match is: Phenazine biosynthesis PhzC/PhzF protein (T…	protein_coding	phenazine biosynthesis PhzC/PhzF family protein	DAAR1 encodes a PLP-independent racemase that catalyzes the conversion from L-Ile to D-allo-Ile.	phenazine biosynthesis PhzC/PhzF family protein;(source:Araport11)
AT1G10340		5.77164	10.0236	2.13498	2.74315	1.44146	7.44501e-07	6.76839e-05	NA	NA	'31.1'	'cell.organisation'	'ankyrin repeat family protein | chr1:3390322-3392571 REVERSE'	protein_coding	Ankyrin repeat family protein	NA	Ankyrin repeat family protein; CONTAINS InterPro DOMAIN/s: Ankyrin repeat-containing domain (InterPro:IPR020683), Ankyrin repeat (InterPro:IPR002110); BEST Arabidopsis thaliana protein match is: Ankyrin repeat family protein (TAIR:AT2G24600.4); Has 23228 Blast hits to 12811 proteins in 577 species: Archae - 31; Bacteria - 1612; Metazoa - 12827; Fungi - 1604; Plants - 2793; Viruses - 138; Other Eu…	protein_coding	Ankyrin repeat family protein	NA	Ankyrin repeat family protein;(source:Araport11)
AT3G46080		8.03072	5.73706	0.227906	0.814695	3.68942	7.67424e-07	6.95017e-05	NA	NA	'27.3.11'	'RNA.regulation of transcription.C2H2 zinc finger family'	'zinc finger (C2H2 type) family protein | chr3:16922753-16923247 REVERSE'	protein_coding	C2H2-type zinc finger family protein	NA	C2H2-type zinc finger family protein; FUNCTIONS IN: sequence-specific DNA binding transcription factor activity, zinc ion binding, nucleic acid binding; INVOLVED IN: response to chitin, regulation of transcription; LOCATED IN: intracellular; CONTAINS InterPro DOMAIN/s: Zinc finger, C2H2-like (InterPro:IPR015880), Zinc finger, C2H2-type (InterPro:IPR007087); BEST Arabidopsis thaliana protein match…	protein_coding	C2H2-type zinc finger family protein	NA	C2H2-type zinc finger family protein;(source:Araport11)
AT5G64110		30.5867	32.6754	13.0586	9.65379	1.28383	7.81313e-07	7.04905e-05	NA	NA	'26.12'	'misc.peroxidases'	'peroxidase, putative | chr5:25654345-25656030 REVERSE'	protein_coding	Peroxidase superfamily protein	NA	Peroxidase superfamily protein; FUNCTIONS IN: peroxidase activity, heme binding; INVOLVED IN: response to oxidative stress, oxidation reduction; LOCATED IN: membrane; EXPRESSED IN: shoot apex, shoot, stamen, leaf; EXPRESSED DURING: 4 anthesis; CONTAINS InterPro DOMAIN/s: Haem peroxidase (InterPro:IPR010255), Plant peroxidase (InterPro:IPR000823), Peroxidases heam-ligand binding site (InterPro:IPR…	protein_coding	Peroxidase superfamily protein	NA	Peroxidase superfamily protein;(source:Araport11)
AT1G77380		7.15396	5.67622	2.61487	0.906055	1.8237	8.42102e-07	7.56871e-05	AAP3 ,ATAAP3	amino acid permease 3 ,NA	'34.3'	'transport.amino acids'	'Symbols: AAP3, ATAAP3 | AAP3; amino acid transmembrane transporter | chr1:29074888-29077390 REVERSE'	protein_coding	amino acid permease 3	Amino acid permease which transports basic amino acids.	amino acid permease 3 (AAP3); CONTAINS InterPro DOMAIN/s: Amino acid transporter, transmembrane (InterPro:IPR013057); BEST Arabidopsis thaliana protein match is: amino acid permease 2 (TAIR:AT5G09220.1); Has 2346 Blast hits to 2332 proteins in 227 species: Archae - 0; Bacteria - 15; Metazoa - 394; Fungi - 322; Plants - 1373; Viruses - 0; Other Eukaryotes - 242 (source: NCBI BLink).	protein_coding	amino acid permease 3	Amino acid permease which transports basic amino acids.	amino acid permease 3;(source:Araport11)
AT1G21240		0.74321	0.433742	0.00882564	0.0388259	4.53309	8.9098e-07	7.9778e-05	WAK3	wall associated kinase 3	'30.2.25'	'signalling.receptor kinases.wall associated kinase'	'Symbols: WAK3 | WAK3 (wall associated kinase 3); kinase/ protein serine/threonine kinase | chr1:7434303-7436830 FORWARD'	protein_coding	wall associated kinase 3	encodes a wall-associated kinase	wall associated kinase 3 (WAK3); FUNCTIONS IN: protein serine/threonine kinase activity, kinase activity; INVOLVED IN: protein amino acid phosphorylation; LOCATED IN: plasma membrane; EXPRESSED IN: 9 plant structures; EXPRESSED DURING: 9 growth stages; CONTAINS InterPro DOMAIN/s: EGF-like calcium-binding (InterPro:IPR001881), EGF-like, type 3 (InterPro:IPR000742), Serine/threonine-protein kinase-…	protein_coding	wall associated kinase 3	encodes a wall-associated kinase The mRNA is cell-to-cell mobile.	wall associated kinase 3;(source:Araport11)
AT2G46680		20.4967	26.0921	4.00451	9.95434	1.66128	9.6401e-07	8.59926e-05	ATHB-7 ,ATHB7 ,HB-7	homeobox 7 ,ARABIDOPSIS THALIANA HOMEOBOX 7	'27.3.22'	'RNA.regulation of transcription.HB,Homeobox transcription factor family'	'Symbols: ATHB-7, ATHB7 | ATHB-7 (ARABIDOPSIS THALIANA HOMEOBOX 7); transcription activator/ transcription factor | chr2:19165403-19166949 REVERSE'	protein_coding	homeobox 7	encodes a putative transcription factor that contains a homeodomain closely linked to a leucine zipper motif. Transcript is detected in all tissues examined. Is transcriptionally regulated in an ABA-dependent manner and may act in a signal transduction pathway which mediates a drought response.	homeobox 7 (HB-7); FUNCTIONS IN: transcription activator activity, sequence-specific DNA binding transcription factor activity; INVOLVED IN: response to water deprivation, abscisic acid mediated signaling pathway, regulation of transcription, DNA-dependent, response to abscisic acid stimulus; LOCATED IN: nucleus; EXPRESSED IN: 21 plant structures; EXPRESSED DURING: 6 growth stages; CONTAINS Inter…	protein_coding	homeobox 7	encodes a putative transcription factor that contains a homeodomain closely linked to a leucine zipper motif. Transcript is detected in all tissues examined. Is transcriptionally regulated in an ABA-dependent manner and may act in a signal transduction pathway which mediates a drought response.	homeobox 7;(source:Araport11)
AT3G51860		3.33151	4.62888	0.707	1.11372	1.93441	9.87672e-07	8.77733e-05	ATCAX3 ,ATHCX1 ,CAX1-LIKE ,CAX3	NA ,cation exchanger 3	'34.12' ,'34.21'	'transport.metal' ,'transport.calcium'	'Symbols: CAX3, ATHCX1, CAX1-LIKE, ATCAX3 | CAX3 (CATION EXCHANGER 3); calcium:cation antiporter/ calcium:hydrogen antiporter/ cation:cation antiporter | chr3:19239427-19242913 FORWARD'	protein_coding	cation exchanger 3	NA	cation exchanger 3 (CAX3); CONTAINS InterPro DOMAIN/s: Sodium/calcium exchanger membrane region (InterPro:IPR004837), Calcium/proton exchanger superfamily (InterPro:IPR004798), Calcium/proton exchanger (InterPro:IPR004713); BEST Arabidopsis thaliana protein match is: cation exchanger 1 (TAIR:AT2G38170.1); Has 3567 Blast hits to 3405 proteins in 1022 species: Archae - 24; Bacteria - 2167; Metazoa …	protein_coding	cation exchanger 3	NA	cation exchanger 3;(source:Araport11)
AT1G53640		0.656819	1.12356	2.71263	5.37235	-2.36238	1.01616e-06	8.99682e-05	NA	NA	'35.2'	'not assigned.unknown'	'unknown protein | chr1:20020885-20025461 REVERSE'	protein_coding	NA	NA	unknown protein; FUNCTIONS IN: molecular_function unknown; INVOLVED IN: biological_process unknown; LOCATED IN: endomembrane system; EXPRESSED IN: 20 plant structures; EXPRESSED DURING: 11 growth stages; Has 1186 Blast hits to 678 proteins in 89 species: Archae - 0; Bacteria - 50; Metazoa - 731; Fungi - 92; Plants - 226; Viruses - 4; Other Eukaryotes - 83 (source: NCBI BLink).	protein_coding	NA	NA	transmembrane protein;(source:Araport11)
AT1G36060		22.0768	34.0444	10.756	4.27049	1.79973	1.03635e-06	9.14145e-05	TG ,WIND3	TRANSLUCENT GREEN ,NA	'27.3.3'	'RNA.regulation of transcription.AP2/EREBP, APETALA2/Ethylene-responsive element binding protein family'	'AP2 domain-containing transcription factor, putative | chr1:13454496-13456331 REVERSE'	protein_coding	Integrase-type DNA-binding superfamily protein	encodes a member of the DREB subfamily A-6 of ERF/AP2 transcription factor family. The protein contains one AP2 domain. There are 8 members in this subfamily including RAP2.4.	Integrase-type DNA-binding superfamily protein; FUNCTIONS IN: DNA binding, sequence-specific DNA binding transcription factor activity; INVOLVED IN: regulation of transcription, DNA-dependent; LOCATED IN: nucleus; EXPRESSED IN: root, flower; EXPRESSED DURING: petal differentiation and expansion stage; CONTAINS InterPro DOMAIN/s: DNA-binding, integrase-type (InterPro:IPR016177), Pathogenesis-relat…	protein_coding	Integrase-type DNA-binding superfamily protein	encodes a member of the DREB subfamily A-6 of ERF/AP2 transcription factor family. The protein contains one AP2 domain. There are 8 members in this subfamily including RAP2.4.Overexpression results in increased drought tolerance and vitrified leaves. Binds to DRE/GCC promoter elements and activates expression of aquaporin genes AtTIP1;1, AtTIP2;3, and AtPIP2;2.	Integrase-type DNA-binding superfamily protein;(source:Araport11)
AT1G69920		2.56599	2.03424	0.139022	0.131267	3.88326	1.06912e-06	9.39235e-05	ATGSTU12 ,GSTU12	ARABIDOPSIS THALIANA GLUTATHIONE S-TRANSFERASE TAU 12 ,glutathione S-transferase TAU 12	'26.9'	'misc.glutathione S transferases'	'Symbols: ATGSTU12 | ATGSTU12 (GLUTATHIONE S-TRANSFERASE TAU 12); glutathione transferase | chr1:26334250-26335558 REVERSE'	protein_coding	glutathione S-transferase TAU 12	Encodes glutathione transferase belonging to the tau class of GSTs. Naming convention according to Wagner et al. (2002).	glutathione S-transferase TAU 12 (GSTU12); CONTAINS InterPro DOMAIN/s: Thioredoxin fold (InterPro:IPR012335), Glutathione S-transferase, C-terminal-like (InterPro:IPR010987), Glutathione S-transferase/chloride channel, C-terminal (InterPro:IPR017933), Thioredoxin-like fold (InterPro:IPR012336), Glutathione S-transferase, N-terminal (InterPro:IPR004045); BEST Arabidopsis thaliana protein match is:…	protein_coding	glutathione S-transferase TAU 12	Encodes glutathione transferase belonging to the tau class of GSTs. Naming convention according to Wagner et al. (2002).	glutathione S-transferase TAU 12;(source:Araport11)
AT5G63600		28.5189	39.2019	56.6268	70.8949	-1.13068	1.07271e-06	9.39235e-05	ATFLS5 ,FLS5	NA ,flavonol synthase 5	'16.8.4.1'	'secondary metabolism.flavonoids.flavonols.flavonol synthase (FLS)'	'Symbols: FLS5 | FLS5 (FLAVONOL SYNTHASE 5); flavonol synthase | chr5:25460684-25462458 REVERSE'	protein_coding	flavonol synthase 5	encodes a protein whose sequence is similar to flavonol synthase	flavonol synthase 5 (FLS5); CONTAINS InterPro DOMAIN/s: Oxoglutarate/iron-dependent oxygenase (InterPro:IPR005123); BEST Arabidopsis thaliana protein match is: flavonol synthase 1 (TAIR:AT5G08640.2); Has 8358 Blast hits to 8322 proteins in 997 species: Archae - 0; Bacteria - 1127; Metazoa - 81; Fungi - 889; Plants - 4892; Viruses - 0; Other Eukaryotes - 1369 (source: NCBI BLink).	protein_coding	flavonol synthase 5	encodes a protein whose sequence is similar to flavonol synthase	flavonol synthase 5;(source:Araport11)
AT1G67520		1.3854	1.32659	0.173261	0.181511	2.72619	1.08918e-06	9.50146e-05	NA	NA	'29.4'	'protein.postranslational modification'	'lectin protein kinase family protein | chr1:25302726-25305857 REVERSE'	protein_coding	lectin protein kinase family protein	NA	lectin protein kinase family protein; FUNCTIONS IN: in 6 functions; INVOLVED IN: protein amino acid phosphorylation; LOCATED IN: endomembrane system; CONTAINS InterPro DOMAIN/s: Curculin-like (mannose-binding) lectin (InterPro:IPR001480), PAN-2 domain (InterPro:IPR013227), Apple-like (InterPro:IPR003609), Serine/threonine-protein kinase domain (InterPro:IPR002290), Serine/threonine-protein kinase…	protein_coding	lectin protein kinase family protein	NA	lectin protein kinase family protein;(source:Araport11)
AT2G17500		13.2291	22.4588	23.7173	51.9959	-1.2369	1.28364e-06	0.000111568	PILS5	PIN-LIKES 5	'34.99'	'transport.misc'	'auxin efflux carrier family protein | chr2:7606757-7609261 FORWARD'	protein_coding	Auxin efflux carrier family protein	NA	Auxin efflux carrier family protein; FUNCTIONS IN: auxin:hydrogen symporter activity; INVOLVED IN: auxin polar transport, transmembrane transport; LOCATED IN: endomembrane system, integral to membrane; EXPRESSED IN: 19 plant structures; EXPRESSED DURING: 13 growth stages; CONTAINS InterPro DOMAIN/s: Auxin efflux carrier (InterPro:IPR004776); BEST Arabidopsis thaliana protein match is: Auxin efflu…	protein_coding	Auxin efflux carrier family protein	NA	Auxin efflux carrier family protein;(source:Araport11)
AT2G38860		36.8297	29.5785	7.89503	13.029	1.49269	1.42735e-06	0.000123607	DJ-1e ,DJ1E ,YLS5	NA	'33.99'	'development.unspecified'	'Symbols: YLS5 | YLS5 | chr2:16233315-16235234 REVERSE'	protein_coding	Class I glutamine amidotransferase-like superfamily protein	Encodes protease I (pfpI)-like protein YLS5.	YLS5; INVOLVED IN: response to ethylene stimulus, response to salt stress, leaf senescence, response to abscisic acid stimulus; LOCATED IN: endomembrane system; EXPRESSED IN: 23 plant structures; EXPRESSED DURING: 13 growth stages; CONTAINS InterPro DOMAIN/s: ThiJ/PfpI (InterPro:IPR002818); BEST Arabidopsis thaliana protein match is: Class I glutamine amidotransferase-like superfamily protein (TA…	protein_coding	Class I glutamine amidotransferase-like superfamily protein	Encodes protease I (pfpI)-like protein YLS5.	Class I glutamine amidotransferase-like superfamily protein;(source:Araport11)
AT1G01560		1.72711	1.2216	0.0820779	0.116148	3.68768	1.49279e-06	0.000128803	ATMPK11 ,MPK11	MAP kinase 11	'30.6'	'signalling.MAP kinases'	'Symbols: ATMPK11 | ATMPK11; MAP kinase/ kinase | chr1:202136-204189 FORWARD'	protein_coding	MAP kinase 11	member of MAP Kinase	MAP kinase 11 (MPK11); FUNCTIONS IN: MAP kinase activity, kinase activity; INVOLVED IN: signal transduction, response to abscisic acid stimulus; LOCATED IN: cellular_component unknown; EXPRESSED IN: 22 plant structures; EXPRESSED DURING: 13 growth stages; CONTAINS InterPro DOMAIN/s: Protein kinase, ATP binding site (InterPro:IPR017441), Serine/threonine-protein kinase domain (InterPro:IPR002290),…	protein_coding	MAP kinase 11	Member of MAP Kinase family. Flg22-induced activation is blocked by AvrRpt2.	MAP kinase 11;(source:Araport11)
AT3G51660		144.83	72.351	35.7919	25.5134	1.57314	1.50188e-06	0.000129118	NA	NA	'35.1'	'not assigned.no ontology'	'macrophage migration inhibitory factor family protein / MIF family protein | chr3:19164063-19165247 REVERSE'	protein_coding	Tautomerase/MIF superfamily protein	NA	Tautomerase/MIF superfamily protein; FUNCTIONS IN: molecular_function unknown; INVOLVED IN: inflammatory response, response to other organism; LOCATED IN: peroxisome; EXPRESSED IN: 20 plant structures; EXPRESSED DURING: 13 growth stages; CONTAINS InterPro DOMAIN/s: Tautomerase (InterPro:IPR014347), Macrophage migration inhibitory factor (InterPro:IPR001398); BEST Arabidopsis thaliana protein matc…	protein_coding	Tautomerase/MIF superfamily protein	NA	Tautomerase/MIF superfamily protein;(source:Araport11)
AT3G50930		5.32309	5.46723	0.513787	2.08622	2.15141	1.55799e-06	0.000133458	AtBCS1 ,AtOM66 ,BCS1 ,OM66	NA ,cytochrome BC1 synthesis ,Outer Mitochondrial membrane protein of 66 kDa	'29.5.9'	'protein.degradation.AAA type'	'Symbols: BCS1 | BCS1 (CYTOCHROME BC1 SYNTHESIS); ATP binding / ATPase/ nucleoside-triphosphatase/ nucleotide binding | chr3:18929526-18931839 FORWARD'	protein_coding	cytochrome BC1 synthesis	NA	cytochrome BC1 synthesis (BCS1); FUNCTIONS IN: nucleoside-triphosphatase activity, ATPase activity, nucleotide binding, ATP binding; LOCATED IN: mitochondrion; EXPRESSED IN: 24 plant structures; EXPRESSED DURING: 13 growth stages; CONTAINS InterPro DOMAIN/s: ATPase, AAA-type, core (InterPro:IPR003959), ATPase, AAA+ type, core (InterPro:IPR003593), ATPase, AAA-type, conserved site (InterPro:IPR003…	protein_coding	cytochrome BC1 synthesis	Encodes a protein that is present in a homo-multimeric protein complex on the outer mitochondrial membrane and plays a role in cell death and amplifying salicylic acid signalling. The mRNA is cell-to-cell mobile.	cytochrome BC1 synthesi;(source:Araport11)
AT4G11890		16.6175	8.97535	3.39255	3.38141	1.64647	1.58689e-06	0.000135445	ARCK1 ,CRK45	ABA- AND OSMOTIC-STRESS-INDUCIBLE RECEPTOR-LIKE CYTOSOLIC KINASE1 ,cysteine-rich receptor-like protein kinase 45	'29.4.1' ,'30.2.17'	'protein.postranslational modification.kinase' ,'signalling.receptor kinases.DUF 26'	'protein kinase family protein | chr4:7148246-7149921 FORWARD'	protein_coding	Protein kinase superfamily protein	Encodes a receptor-like cytosolic kinase ARCK1. Negatively controls abscisic acid and osmotic stress signal transduction.	Protein kinase superfamily protein; FUNCTIONS IN: protein serine/threonine kinase activity, protein kinase activity, kinase activity, ATP binding; INVOLVED IN: protein amino acid phosphorylation; EXPRESSED IN: 22 plant structures; EXPRESSED DURING: 11 growth stages; CONTAINS InterPro DOMAIN/s: Protein kinase, ATP binding site (InterPro:IPR017441), Protein kinase, catalytic domain (InterPro:IPR000…	protein_coding	Protein kinase superfamily protein	Encodes a receptor-like cytosolic kinase ARCK1. Negatively controls abscisic acid and osmotic stress signal transduction.	Protein kinase superfamily protein;(source:Araport11)
AT2G43000		4.2756	2.45372	0.277627	0.427087	3.02648	1.60816e-06	0.000136769	ANAC042 ,AtJUB1 ,JUB1 ,NAC042	NAC domain containing protein 42 ,NA ,JUNGBRUNNEN 1	'33.99'	'development.unspecified'	'Symbols: anac042 | anac042 (Arabidopsis NAC domain containing protein 42); transcription factor | chr2:17880615-17882636 REVERSE'	protein_coding	NAC domain containing protein 42	Encodes a NAC transcription factor induced by hydrogen peroxide (H2O2. Involved in senescence. Over expression of the gene strongly delays senescence and enhances tolerance to various abiotic stresses.	NAC domain containing protein 42 (NAC042); FUNCTIONS IN: sequence-specific DNA binding transcription factor activity; INVOLVED IN: multicellular organismal development, regulation of transcription; LOCATED IN: cellular_component unknown; EXPRESSED IN: 9 plant structures; EXPRESSED DURING: 6 growth stages; CONTAINS InterPro DOMAIN/s: No apical meristem (NAM) protein (InterPro:IPR003441); BEST Arab…	protein_coding	NAC domain containing protein 42	Encodes a NAC transcription factor induced by hydrogen peroxide (H2O2). Involved in senescence. Over expression of the gene strongly delays senescence and enhances tolerance to various abiotic stresses.	NAC domain containing protein 42;(source:Araport11)
AT1G74460		2.83841	3.08689	6.46085	9.62713	-1.62129	1.62222e-06	0.000137472	NA	NA	'26.28'	'misc.GDSL-motif lipase'	'GDSL-motif lipase/hydrolase family protein | chr1:27987961-27989801 REVERSE'	protein_coding	GDSL-like Lipase/Acylhydrolase superfamily protein	NA	GDSL-like Lipase/Acylhydrolase superfamily protein; FUNCTIONS IN: hydrolase activity, acting on ester bonds, carboxylesterase activity; INVOLVED IN: lipid metabolic process; LOCATED IN: endomembrane system; EXPRESSED IN: shoot, hypocotyl, root, flower, carpel; EXPRESSED DURING: petal differentiation and expansion stage; CONTAINS InterPro DOMAIN/s: Lipase, GDSL (InterPro:IPR001087); BEST Arabidops…	protein_coding	GDSL-like Lipase/Acylhydrolase superfamily protein	GDSL-motif esterase/acyltransferase/lipase. Enzyme group with broad substrate specificity that may catalyze acyltransfer or hydrolase reactions with lipid and non-lipid substrates.	GDSL-like Lipase/Acylhydrolase superfamily protein;(source:Araport11)
AT2G02990		2.33568	1.7735	0.0406397	0.0767709	4.95581	1.85523e-06	0.000156658	ATRNS1 ,RNS1	RIBONUCLEASE 1 ,ribonuclease 1	'27.1.19'	'RNA.processing.ribonucleases'	'Symbols: RNS1, ATRNS1 | RNS1 (RIBONUCLEASE 1); endoribonuclease/ ribonuclease | chr2:873506-874811 FORWARD'	protein_coding	ribonuclease 1	member of the ribonuclease T2 family, responds to inorganic phosphate starvation, and inhibits production of anthocyanin. Also involved in wound-induced signaling independent of jasmonic acid.	ribonuclease 1 (RNS1); FUNCTIONS IN: ribonuclease activity, endoribonuclease activity; INVOLVED IN: cellular response to phosphate starvation, aging, response to wounding, anthocyanin biosynthetic process; LOCATED IN: extracellular region, cell wall, plasma membrane; EXPRESSED IN: 9 plant structures; EXPRESSED DURING: 4 anthesis, C globular stage, petal differentiation and expansion stage; CONTAI…	protein_coding	ribonuclease 1	Encodes a member of the ribonuclease T2 family that responds to inorganic phosphate starvation, and inhibits production of anthocyanin. Also involved in wound-induced signaling independent of jasmonic acid. Its expression is responsive to both phosphate (Pi) and phosphite (Phi) in roots.	ribonuclease 1;(source:Araport11)
AT3G28210		9.11751	5.23102	0.85427	0.965614	2.73497	1.90093e-06	0.000159948	PMZ ,SAP12	NA ,STRESS-ASSOCIATED PROTEIN 12	'27.3.11'	'RNA.regulation of transcription.C2H2 zinc finger family'	'Symbols: PMZ | PMZ; zinc ion binding | chr3:10520509-10521532 FORWARD'	protein_coding	zinc finger (AN1-like) family protein	Encodes a putative zinc finger protein (PMZ).	PMZ; FUNCTIONS IN: zinc ion binding; INVOLVED IN: response to abscisic acid stimulus, response to chitin; LOCATED IN: cellular_component unknown; EXPRESSED IN: 12 plant structures; EXPRESSED DURING: 10 growth stages; CONTAINS InterPro DOMAIN/s: Zinc finger, AN1-type (InterPro:IPR000058); BEST Arabidopsis thaliana protein match is: zinc finger (C2H2 type, AN1-like) family protein (TAIR:AT2G41835.1…	protein_coding	zinc finger (AN1-like) family protein	Encodes a putative zinc finger protein (PMZ).	zinc finger (AN1-like) family protein;(source:Araport11)
AT1G53625		107.568	30.9176	17.6729	6.58765	2.22754	1.95652e-06	0.000164044	NA	NA	'35.2'	'not assigned.unknown'	'unknown protein | chr1:20014410-20014923 REVERSE'	protein_coding	NA	NA	unknown protein; Has 29996 Blast hits to 6987 proteins in 655 species: Archae - 23; Bacteria - 6686; Metazoa - 10521; Fungi - 1178; Plants - 7439; Viruses - 681; Other Eukaryotes - 3468 (source: NCBI BLink).	protein_coding	NA	NA	hypothetical protein;(source:Araport11)
AT2G47550		3.09944	3.85384	1.08074	0.506635	1.996	1.97034e-06	0.00016462	NA	NA	'10.8.1'	'cell wall.pectin*esterases.PME'	'pectinesterase family protein | chr2:19508980-19511792 FORWARD'	protein_coding	Plant invertase/pectin methylesterase inhibitor superfamily	NA	Plant invertase/pectin methylesterase inhibitor superfamily; FUNCTIONS IN: enzyme inhibitor activity, pectinesterase activity; INVOLVED IN: cell wall modification; LOCATED IN: endomembrane system, cell wall, plant-type cell wall; EXPRESSED IN: 20 plant structures; EXPRESSED DURING: 9 growth stages; CONTAINS InterPro DOMAIN/s: Pectinesterase, active site (InterPro:IPR018040), Pectin lyase fold/vir…	protein_coding	Plant invertase/pectin methylesterase inhibitor superfamily	NA	Plant invertase/pectin methylesterase inhibitor superfamily;(source:Araport11)
AT4G39830		3.17344	2.91526	0.589218	0.814074	1.92456	1.98672e-06	0.000165407	AO	Cupredoxin superfamily protein	'21.2.1'	'redox.ascorbate and glutathione.ascorbate'	'L-ascorbate oxidase, putative | chr4:18478929-18481343 FORWARD'	protein_coding	Cupredoxin superfamily protein	NA	Cupredoxin superfamily protein; FUNCTIONS IN: oxidoreductase activity, L-ascorbate oxidase activity, copper ion binding; INVOLVED IN: oxidation reduction; LOCATED IN: endomembrane system, extracellular region; EXPRESSED IN: 19 plant structures; EXPRESSED DURING: 12 growth stages; CONTAINS InterPro DOMAIN/s: Multicopper oxidase, type 3 (InterPro:IPR011707), Multicopper oxidase, type 2 (InterPro:IP…	protein_coding	Cupredoxin superfamily protein	role in the degradation of ascorbate to (mono)dehydroascorbate	Cupredoxin superfamily protein;(source:Araport11)
AT4G22710		2.1127	2.90967	0.174796	0.72453	2.53668	2.03279e-06	0.00016865	CYP706A2	cytochrome P450, family 706, subfamily A, polypeptide 2	'26.10'	'misc.cytochrome P450'	'Symbols: CYP706A2 | CYP706A2; electron carrier/ heme binding / iron ion binding / monooxygenase/ oxygen binding | chr4:11934969-11936755 FORWARD'	protein_coding	cytochrome P450, family 706, subfamily A, polypeptide 2	member of CYP706A	cytochrome P450, family 706, subfamily A, polypeptide 2 (CYP706A2); FUNCTIONS IN: electron carrier activity, monooxygenase activity, iron ion binding, oxygen binding, heme binding; INVOLVED IN: oxidation reduction, N-terminal protein myristoylation; LOCATED IN: plasma membrane; EXPRESSED IN: flower, cultured cell, leaf; CONTAINS InterPro DOMAIN/s: Cytochrome P450 (InterPro:IPR001128), Cytochrome …	protein_coding	cytochrome P450, family 706, subfamily A, polypeptide 2	member of CYP706A	cytochrome P450, family 706, subfamily A, polypeptide 2;(source:Araport11)
AT1G19900		0.0986725	0.131808	0.877137	0.945216	-3.20838	2.13631e-06	0.000176622	RUBY	RUBY PARTICLES IN MUCILAGE	'24'	'Biodegradation of Xenobiotics'	'glyoxal oxidase-related | chr1:6906899-6908741 REVERSE'	protein_coding	glyoxal oxidase-related protein	NA	glyoxal oxidase-related protein; FUNCTIONS IN: molecular_function unknown; INVOLVED IN: biological_process unknown; LOCATED IN: endomembrane system; EXPRESSED IN: root; CONTAINS InterPro DOMAIN/s: Galactose oxidase/kelch, beta-propeller (InterPro:IPR011043), Galactose oxidase, beta-propeller (InterPro:IPR015916), Immunoglobulin E-set (InterPro:IPR014756), Glyoxal oxidase, N-terminal (InterPro:IPR…	protein_coding	glyoxal oxidase-related protein	RUBY encodes a secreted galactose oxidase involved in cell wall modification.	glyoxal oxidase-related protein;(source:Araport11)
AT2G38530		1307.78	1853.11	506.087	812.213	1.08808	2.25398e-06	0.000185703	AtLtpI-5 ,cdf3 ,LP2 ,LTP2	NA ,cell growth defect factor-3 ,lipid transfer protein 2	'11.6'	'lipid metabolism.lipid transfer proteins etc'	'Symbols: LTP2, LP2 | LTP2 (LIPID TRANSFER PROTEIN 2); lipid binding | chr2:16128378-16129158 FORWARD'	protein_coding	lipid transfer protein 2	Involved in lipid transfer between membranes. Belongs to a family of Lipid transfer proteins. Sequence similarity to other plant/Arabidopsis LPT genes but highest similarity to LPT1. Stress and pathogen-inducible motifs found in the upstream region. Expressed in flower, leaves and siliques but absent in roots. Predicted to be a member of PR-14 pathogenesis-related protein family with the followin…	lipid transfer protein 2 (LTP2); FUNCTIONS IN: lipid binding; INVOLVED IN: programmed cell death, phospholipid transfer to membrane; LOCATED IN: plasma membrane; EXPRESSED IN: 21 plant structures; EXPRESSED DURING: 10 growth stages; CONTAINS InterPro DOMAIN/s: Bifunctional inhibitor/plant lipid transfer protein/seed storage (InterPro:IPR016140), Plant lipid transfer protein/seed storage/trypsin-a…	protein_coding	lipid transfer protein 2	Involved in lipid transfer between membranes and plays a role in maintaining the integrity of the cuticle-cell wall interface. Belongs to a family of Lipid transfer proteins. Sequence similarity to other plant/Arabidopsis LPT genes but highest similarity to LPT1. Stress and pathogen-inducible motifs found in the upstream region. Expressed in flower, leaves and siliques but absent in roots. Predic…	lipid transfer protein 2;(source:Araport11)
AT1G56120		0.986643	0.77506	0.2043	0.105718	2.35102	2.30733e-06	0.000189441	NA	NA	'30.2.8.2'	'signalling.receptor kinases.leucine rich repeat VIII.VIII-2'	'kinase | chr1:20987288-20993072 REVERSE'	protein_coding	Leucine-rich repeat transmembrane protein kinase	NA	Leucine-rich repeat transmembrane protein kinase; FUNCTIONS IN: kinase activity; INVOLVED IN: protein amino acid phosphorylation; CONTAINS InterPro DOMAIN/s: Protein kinase, ATP binding site (InterPro:IPR017441), Serine/threonine-protein kinase domain (InterPro:IPR002290), Leucine-rich repeat (InterPro:IPR001611), Serine-threonine/tyrosine-protein kinase (InterPro:IPR001245), Protein kinase-like …	protein_coding	Leucine-rich repeat transmembrane protein kinase	NA	Leucine-rich repeat transmembrane protein kinase;(source:Araport11)
AT4G13660		13.2189	16.4583	4.74715	4.95905	1.3956	2.32451e-06	0.000190193	ATPRR2 ,PRR2	NA ,pinoresinol reductase 2	'16.8.5.1'	'secondary metabolism.flavonoids.isoflavones.isoflavone reductase'	'Symbols: ATPRR2, PRR2 | PRR2 (PINORESINOL REDUCTASE 2); pinoresinol reductase | chr4:7946155-7948376 FORWARD'	protein_coding	pinoresinol reductase 2	Encodes a pinoresinol reductase involved in lignan biosynthesis. Expressed strongly in roots and less strongly in stems. Shows preference for pinoresinol and not lariciresinol.	pinoresinol reductase 2 (PRR2); CONTAINS InterPro DOMAIN/s: NAD(P)-binding domain (InterPro:IPR016040), NmrA-like (InterPro:IPR008030); BEST Arabidopsis thaliana protein match is: pinoresinol reductase 1 (TAIR:AT1G32100.1); Has 1530 Blast hits to 1530 proteins in 324 species: Archae - 16; Bacteria - 400; Metazoa - 3; Fungi - 451; Plants - 554; Viruses - 0; Other Eukaryotes - 106 (source: NCBI BLi…	protein_coding	pinoresinol reductase 2	Encodes a pinoresinol reductase involved in lignan biosynthesis. Expressed strongly in roots and less strongly in stems. Shows preference for pinoresinol and not lariciresinol. The mRNA is cell-to-cell mobile.	pinoresinol reductase 2;(source:Araport11)
AT1G65510		119.79	113.423	25.6924	29.7935	1.8441	2.37316e-06	0.000193506	NA	NA	'35.2'	'not assigned.unknown'	'unknown protein | chr1:24359453-24360081 FORWARD'	protein_coding	NA	NA	unknown protein; FUNCTIONS IN: molecular_function unknown; INVOLVED IN: N-terminal protein myristoylation; LOCATED IN: endomembrane system; EXPRESSED IN: 9 plant structures; EXPRESSED DURING: LP.06 six leaves visible, LP.04 four leaves visible, 4 anthesis, petal differentiation and expansion stage, LP.08 eight leaves visible; BEST Arabidopsis thaliana protein match is: unknown protein (TAIR:AT1G6…	protein_coding	NA	NA	transmembrane protein;(source:Araport11)
AT1G15610		2.41008	1.52785	0	0.0703071	5.84851	2.49021e-06	0.000202355	NA	NA	'35.2'	'not assigned.unknown'	'unknown protein | chr1:5370757-5371679 FORWARD'	protein_coding	NA	NA	unknown protein; BEST Arabidopsis thaliana protein match is: unknown protein (TAIR:AT1G15630.1); Has 129 Blast hits to 129 proteins in 15 species: Archae - 0; Bacteria - 2; Metazoa - 0; Fungi - 0; Plants - 127; Viruses - 0; Other Eukaryotes - 0 (source: NCBI BLink).	protein_coding	NA	NA	transmembrane protein;(source:Araport11)
AT4G23130		2.19204	3.6565	0.53625	0.976464	1.75494	2.558e-06	0.000207154	CRK5 ,RLK6	cysteine-rich RLK (RECEPTOR-like protein kinase) 5 ,RECEPTOR-LIKE PROTEIN KINASE 6	'30.2.17'	'signalling.receptor kinases.DUF 26'	'Symbols: CRK5, RLK6 | CRK5 (CYSTEINE-RICH RLK5); kinase | chr4:12117598-12120134 REVERSE'	protein_coding	cysteine-rich RLK (RECEPTOR-like protein kinase) 5	Encodes a receptor-like protein kinase. Naming convention from Chen et al 2003 (PMID 14756307)	cysteine-rich RLK (RECEPTOR-like protein kinase) 5 (CRK5); FUNCTIONS IN: kinase activity; INVOLVED IN: defense response to bacterium, programmed cell death, response to salicylic acid stimulus; LOCATED IN: endomembrane system; EXPRESSED IN: 9 plant structures; EXPRESSED DURING: 8 growth stages; CONTAINS InterPro DOMAIN/s: Protein kinase, ATP binding site (InterPro:IPR017441), Serine/threonine-pro…	protein_coding	cysteine-rich RLK (RECEPTOR-like protein kinase) 5	Encodes a receptor-like protein kinase. Naming convention from Chen et al 2003 (PMID 14756307)	cysteine-rich RLK (RECEPTOR-like protein kinase) 5;(source:Araport11)
AT3G21230		3.86816	7.62137	0.884915	2.67599	1.60024	2.569e-06	0.000207337	4CL5	4-coumarate:CoA ligase 5	'16.2.1.3'	'secondary metabolism.phenylpropanoids.lignin biosynthesis.4CL'	'Symbols: 4CL5 | 4CL5 (4-coumarate:CoA ligase 5); 4-coumarate-CoA ligase | chr3:7448040-7452000 REVERSE'	protein_coding	4-coumarate:CoA ligase 5	The gene encodes a 4-coumarate coenzyme A ligase being able to use sinapate as substrate. The catalytic efficiency was in the following (descending) order: p-coumaric acid, caffeic acid, 5-OH-ferulic acid, ferulic acid and sinapic acid. At4CL5 was unable to use cinnamic acid as substrate. Knockout of At4CL5 (4cl5) revealed no effect on syringyl lignin content indicating that the activity observed…	4-coumarate:CoA ligase 5 (4CL5); CONTAINS InterPro DOMAIN/s: AMP-binding, conserved site (InterPro:IPR020845), AMP-dependent synthetase/ligase (InterPro:IPR000873); BEST Arabidopsis thaliana protein match is: 4-coumarate:CoA ligase 2 (TAIR:AT3G21240.1); Has 86695 Blast hits to 79061 proteins in 3832 species: Archae - 1152; Bacteria - 55057; Metazoa - 3672; Fungi - 4648; Plants - 2823; Viruses - 1…	protein_coding	4-coumarate:CoA ligase 5	The gene encodes a 4-coumarate coenzyme A ligase being able to use sinapate as substrate. The catalytic efficiency was in the following (descending) order: p-coumaric acid, caffeic acid, 5-OH-ferulic acid, ferulic acid and sinapic acid. At4CL5 was unable to use cinnamic acid as substrate. Knockout of At4CL5 (4cl5) revealed no effect on syringyl lignin content indicating that the activity observed…	4-coumarate:CoA ligase 5;(source:Araport11)
AT2G30250		13.0387	17.3653	5.44422	4.9572	1.32394	2.60753e-06	0.000209734	ATWRKY25 ,WRKY25	NA ,WRKY DNA-binding protein 25	'27.3.32'	'RNA.regulation of transcription.WRKY domain transcription factor family'	'Symbols: WRKY25, ATWRKY25 | WRKY25; transcription factor | chr2:12903236-12905198 REVERSE'	protein_coding	WRKY DNA-binding protein 25	member of WRKY Transcription Factor; Group I. Located in nucleus. Involved in response to various abiotic stresses - especially salt stress.	WRKY DNA-binding protein 25 (WRKY25); CONTAINS InterPro DOMAIN/s: DNA-binding WRKY (InterPro:IPR003657); BEST Arabidopsis thaliana protein match is: WRKY DNA-binding protein 26 (TAIR:AT5G07100.1); Has 5787 Blast hits to 3061 proteins in 192 species: Archae - 0; Bacteria - 0; Metazoa - 0; Fungi - 0; Plants - 5747; Viruses - 0; Other Eukaryotes - 40 (source: NCBI BLink).	protein_coding	WRKY DNA-binding protein 25	member of WRKY Transcription Factor; Group I. Located in nucleus. Involved in response to various abiotic stresses - especially salt stress.	WRKY DNA-binding protein 25;(source:Araport11)
AT5G01100		1.55606	2.98756	0.307815	0.700501	1.99862	2.63029e-06	0.00021085	FRB1	FRIABLE 1	'17.2.3'	'hormone metabolism.auxin.induced-regulated-responsive-activated'	'unknown protein | chr5:34596-37948 REVERSE'	protein_coding	O-fucosyltransferase family protein	NA	O-fucosyltransferase family protein; CONTAINS InterPro DOMAIN/s: GDP-fucose protein O-fucosyltransferase (InterPro:IPR019378); BEST Arabidopsis thaliana protein match is: O-fucosyltransferase family protein (TAIR:AT3G54100.1); Has 1807 Blast hits to 1807 proteins in 277 species: Archae - 0; Bacteria - 0; Metazoa - 736; Fungi - 347; Plants - 385; Viruses - 0; Other Eukaryotes - 339 (source: NCBI B…	protein_coding	O-fucosyltransferase family protein	NA	O-fucosyltransferase family protein;(source:Araport11)
AT5G07100		9.70039	11.14	3.64046	2.2822	1.63666	2.65268e-06	0.000211929	WRKY26	WRKY DNA-binding protein 26	'27.3.32'	'RNA.regulation of transcription.WRKY domain transcription factor family'	'Symbols: WRKY26 | WRKY26; transcription factor | chr5:2204248-2205811 FORWARD'	protein_coding	WRKY DNA-binding protein 26	Encodes WRKY DNA-binding protein 26 (WRKY26).	WRKY DNA-binding protein 26 (WRKY26); FUNCTIONS IN: sequence-specific DNA binding transcription factor activity; INVOLVED IN: regulation of transcription, DNA-dependent, regulation of transcription; EXPRESSED IN: 10 plant structures; EXPRESSED DURING: LP.06 six leaves visible, LP.04 four leaves visible, 4 anthesis; CONTAINS InterPro DOMAIN/s: DNA-binding WRKY (InterPro:IPR003657); BEST Arabidopsi…	protein_coding	WRKY DNA-binding protein 26	Encodes WRKY DNA-binding protein 26 (WRKY26).	WRKY DNA-binding protein 26;(source:Araport11)
AT4G23810		5.25205	16.9764	1.45395	5.38036	1.54024	2.66872e-06	0.000212495	ATWRKY53 ,WRKY53	NA	'27.3.32'	'RNA.regulation of transcription.WRKY domain transcription factor family'	'Symbols: WRKY53, ATWRKY53 | WRKY53; DNA binding / protein binding / transcription activator/ transcription factor | chr4:12392370-12393982 REVERSE'	protein_coding	WRKY family transcription factor	member of WRKY Transcription Factor; Group III	WRKY53; FUNCTIONS IN: protein binding, DNA binding, transcription activator activity, sequence-specific DNA binding transcription factor activity; INVOLVED IN: in 6 processes; LOCATED IN: nucleus, chloroplast; EXPRESSED IN: 20 plant structures; EXPRESSED DURING: 12 growth stages; CONTAINS InterPro DOMAIN/s: DNA-binding WRKY (InterPro:IPR003657); BEST Arabidopsis thaliana protein match is: WRKY fa…	protein_coding	WRKY family transcription factor	member of WRKY Transcription Factor; Group III	WRKY family transcription factor;(source:Araport11)
AT2G25000		8.37561	11.3236	1.1821	3.7892	1.97924	2.81003e-06	0.000222996	ATWRKY60 ,WRKY60	NA ,WRKY DNA-binding protein 60	'27.3.32'	'RNA.regulation of transcription.WRKY domain transcription factor family'	'Symbols: WRKY60, ATWRKY60 | WRKY60; transcription factor | chr2:10629737-10631413 FORWARD'	protein_coding	WRKY DNA-binding protein 60	Pathogen-induced transcription factor. Forms protein complexes with itself and with WRKY40. Coexpression with WRKY18 or WRKY40 made plants more susceptible to both P. syringae and B. cinerea. WRKY18, WRKY40, and WRKY60 have partially redundant roles in response to the hemibiotrophic bacterial pathogen Pseudomonas syringae and the necrotrophic fungal pathogen Botrytis cinerea, with WRKY18 playing …	WRKY DNA-binding protein 60 (WRKY60); CONTAINS InterPro DOMAIN/s: DNA-binding WRKY (InterPro:IPR003657); BEST Arabidopsis thaliana protein match is: WRKY DNA-binding protein 18 (TAIR:AT4G31800.1); Has 3263 Blast hits to 2826 proteins in 197 species: Archae - 14; Bacteria - 0; Metazoa - 0; Fungi - 0; Plants - 3232; Viruses - 0; Other Eukaryotes - 17 (source: NCBI BLink).	protein_coding	WRKY DNA-binding protein 60	Pathogen-induced transcription factor. Forms protein complexes with itself and with WRKY40. Coexpression with WRKY18 or WRKY40 made plants more susceptible to both P. syringae and B. cinerea. WRKY18, WRKY40, and WRKY60 have partially redundant roles in response to the hemibiotrophic bacterial pathogen Pseudomonas syringae and the necrotrophic fungal pathogen Botrytis cinerea, with WRKY18 playing …	WRKY DNA-binding protein 60;(source:Araport11)
AT5G06870		33.6743	22.1033	9.34122	9.24905	1.34696	2.8194e-06	0.000222996	ATPGIP2 ,PGIP2	ARABIDOPSIS POLYGALACTURONASE INHIBITING PROTEIN 2 ,polygalacturonase inhibiting protein 2	'10.6.3'	'cell wall.degradation.pectate lyases and polygalacturonases'	'Symbols: PGIP2, ATPGIP2 | PGIP2 (POLYGALACTURONASE INHIBITING PROTEIN 2); protein binding | chr5:2133918-2135166 FORWARD'	protein_coding	polygalacturonase inhibiting protein 2	Encodes a polygalacturonase inhibiting protein involved in plant defense response. PGIPs inhibit the activity of pectin degrading enzymes such as those produced by fungal pathogens. PGIP2 is induced by fungal infection and methyl jasmonate.	polygalacturonase inhibiting protein 2 (PGIP2); FUNCTIONS IN: polygalacturonase inhibitor activity; INVOLVED IN: response to salt stress, signal transduction, defense response; LOCATED IN: cell wall, plant-type cell wall; EXPRESSED IN: 22 plant structures; EXPRESSED DURING: 13 growth stages; CONTAINS InterPro DOMAIN/s: Leucine-rich repeat-containing N-terminal domain, type 2 (InterPro:IPR013210),…	protein_coding	polygalacturonase inhibiting protein 2	Encodes a polygalacturonase inhibiting protein involved in plant defense response. PGIPs inhibit the activity of pectin degrading enzymes such as those produced by fungal pathogens. PGIP2 is induced by fungal infection and methyl jasmonate.Suppressed in the proton sensitive stop1-mutant, but the transcription level was recovered by transformation of STOP2. Knockout mutant showed severe damage in …	polygalacturonase inhibiting protein 2;(source:Araport11)
AT1G62300		10.542	14.1585	4.29512	4.65961	1.23852	2.86795e-06	0.000226082	ATWRKY6 ,WRKY6	NA	'27.3.32'	'RNA.regulation of transcription.WRKY domain transcription factor family'	'Symbols: WRKY6, ATWRKY6 | WRKY6; transcription factor | chr1:23016683-23019279 REVERSE'	protein_coding	WRKY family transcription factor	Encodes a transcription factor WRKY6. Regulates Phosphate1 (Pho1) expression in response to low phosphate (Pi) stress.	WRKY6; CONTAINS InterPro DOMAIN/s: DNA-binding WRKY (InterPro:IPR003657); BEST Arabidopsis thaliana protein match is: WRKY family transcription factor (TAIR:AT4G04450.1); Has 3824 Blast hits to 3363 proteins in 295 species: Archae - 0; Bacteria - 33; Metazoa - 119; Fungi - 43; Plants - 3509; Viruses - 0; Other Eukaryotes - 120 (source: NCBI BLink).	protein_coding	WRKY family transcription factor	Encodes a transcription factor WRKY6. Regulates Phosphate1 (Pho1) expression in response to low phosphate (Pi) stress.	WRKY family transcription factor;(source:Araport11)
AT1G77920		8.75369	10.4206	2.51232	3.38034	1.50338	2.92922e-06	0.000230147	TGA7	TGACG sequence-specific binding protein 7	'27.3.35'	'RNA.regulation of transcription.bZIP transcription factor family'	'bZIP family transcription factor | chr1:29298243-29300863 FORWARD'	protein_coding	bZIP transcription factor family protein	NA	bZIP transcription factor family protein; CONTAINS InterPro DOMAIN/s: Basic-leucine zipper (bZIP) transcription factor (InterPro:IPR004827), bZIP transcription factor, bZIP-1 (InterPro:IPR011616); BEST Arabidopsis thaliana protein match is: TGA1A-related gene 3 (TAIR:AT1G22070.1); Has 1009 Blast hits to 1009 proteins in 97 species: Archae - 0; Bacteria - 11; Metazoa - 10; Fungi - 28; Plants - 845…	protein_coding	bZIP transcription factor family protein	NA	bZIP transcription factor family protein;(source:Araport11)
AT2G24850		20.6849	4.89496	0.0645929	0.152299	6.43321	3.02434e-06	0.000236837	TAT ,TAT3	TYROSINE AMINOTRANSFERASE ,tyrosine aminotransferase 3	'13.1.6.4.3'	'amino acid metabolism.synthesis.aromatic aa.tyrosine.tyrosine transaminase'	'Symbols: TAT3, TAT | TAT3 (TYROSINE AMINOTRANSFERASE 3); L-tyrosine:2-oxoglutarate aminotransferase/ transaminase | chr2:10582830-10585216 REVERSE'	protein_coding	tyrosine aminotransferase 3	Encodes a tyrosine aminotransferase that is responsive to treatment with jasmonic acid.	tyrosine aminotransferase 3 (TAT3); CONTAINS InterPro DOMAIN/s: 1-aminocyclopropane-1-carboxylate synthase (InterPro:IPR001176), Aminotransferase, class I/classII (InterPro:IPR004839), Pyridoxal phosphate-dependent transferase, major domain (InterPro:IPR015424), Tyrosine transaminase (InterPro:IPR021178), Tyrosine/nicotianamine aminotransferase (InterPro:IPR005958), Pyridoxal phosphate-dependent …	protein_coding	tyrosine aminotransferase 3	Encodes a tyrosine aminotransferase that is responsive to treatment with jasmonic acid.	tyrosine aminotransferase 3;(source:Araport11)
AT3G16770		290.944	545.348	147.777	181.446	1.07616	3.14528e-06	0.000245497	ATEBP ,EBP ,ERF72 ,RAP2.3	ethylene-responsive element binding protein ,ETHYLENE RESPONSE FACTOR 72 ,RELATED TO AP2 3	'27.3.3'	'RNA.regulation of transcription.AP2/EREBP, APETALA2/Ethylene-responsive element binding protein family'	'Symbols: RAP2.3, ATEBP, ERF72 | ATEBP (ETHYLENE-RESPONSIVE ELEMENT BINDING PROTEIN); DNA binding / protein binding / transcription activator/ transcription factor | chr3:5705662-5707023 FORWARD'	protein_coding	ethylene-responsive element binding protein	Encodes a member of the ERF (ethylene response factor) subfamily B-2 of the plant specific ERF/AP2 transcription factor family (RAP2.3). The protein contains one AP2 domain. There are 5 members in this subfamily including RAP2.2 AND RAP2.12.It is localized to the nucleus and acts as a transcriptional activator through the GCC-box. It has been identified as a suppressor of Bax-induced cell death b…	ethylene-responsive element binding protein (EBP); CONTAINS InterPro DOMAIN/s: DNA-binding, integrase-type (InterPro:IPR016177), Pathogenesis-related transcriptional factor/ERF, DNA-binding (InterPro:IPR001471); BEST Arabidopsis thaliana protein match is: Integrase-type DNA-binding superfamily protein (TAIR:AT2G47520.1); Has 5957 Blast hits to 5752 proteins in 250 species: Archae - 0; Bacteria - …	protein_coding	ethylene-responsive element binding protein	Encodes a member of the ERF (ethylene response factor) subfamily B-2 of the plant specific ERF/AP2 transcription factor family (RAP2.3). The protein contains one AP2 domain. There are 5 members in this subfamily including RAP2.2 AND RAP2.12.It is localized to the nucleus and acts as a transcriptional activator through the GCC-box. It has been identified as a suppressor of Bax-induced cell death b…	ethylene-responsive element binding protein;(source:Araport11)
AT5G18310		73.2062	61.4552	27.4415	22.1292	1.24532	3.26528e-06	0.000254028	NA	NA	'35.2'	'not assigned.unknown'	'unknown protein | chr5:6061706-6063148 FORWARD'	protein_coding	NA	NA	unknown protein; FUNCTIONS IN: molecular_function unknown; INVOLVED IN: biological_process unknown; LOCATED IN: plasma membrane; EXPRESSED IN: 22 plant structures; EXPRESSED DURING: 13 growth stages; BEST Arabidopsis thaliana protein match is: unknown protein (TAIR:AT5G48500.1); Has 30201 Blast hits to 17322 proteins in 780 species: Archae - 12; Bacteria - 1396; Metazoa - 17338; Fungi - 3422; Pla…	protein_coding	NA	NA	ubiquitin hydrolase;(source:Araport11)
AT1G14550		2.68232	2.23051	0.0618776	0.435985	3.51773	3.49668e-06	0.000271141	NA	NA	'26.9'	'misc.glutathione S transferases'	'anionic peroxidase, putative | chr1:4979028-4980324 FORWARD'	protein_coding	Peroxidase superfamily protein	NA	Peroxidase superfamily protein; FUNCTIONS IN: peroxidase activity, heme binding; INVOLVED IN: oxidation reduction, response to oxidative stress; LOCATED IN: endomembrane system; EXPRESSED IN: root; CONTAINS InterPro DOMAIN/s: Haem peroxidase (InterPro:IPR010255), Plant peroxidase (InterPro:IPR000823), Peroxidases heam-ligand binding site (InterPro:IPR019793), Haem peroxidase, plant/fungal/bacteri…	protein_coding	Peroxidase superfamily protein	NA	Peroxidase superfamily protein;(source:Araport11)
AT4G17500		41.354	89.8802	17.6909	33.8058	1.11079	3.61054e-06	0.000279058	AtERF#100 ,ATERF-1 ,ERF-1 ,ERF1A	NA ,ethylene responsive element binding factor 1	'17.5.2'	'hormone metabolism.ethylene.signal transduction'	'Symbols: ATERF-1 | ATERF-1 (ETHYLENE RESPONSIVE ELEMENT BINDING FACTOR 1); DNA binding / transcription activator/ transcription factor | chr4:9759325-9760340 FORWARD'	protein_coding	ethylene responsive element binding factor 1	Encodes a member of the ERF (ethylene response factor) subfamily B-3 of ERF/AP2 transcription factor family (ATERF-1). The protein contains one AP2 domain. There are 18 members in this subfamily including ATERF-1, ATERF-2, AND ATERF-5.	ethylene responsive element binding factor 1 (ERF-1); CONTAINS InterPro DOMAIN/s: DNA-binding, integrase-type (InterPro:IPR016177), Pathogenesis-related transcriptional factor/ERF, DNA-binding (InterPro:IPR001471); BEST Arabidopsis thaliana protein match is: ethylene responsive element binding factor 2 (TAIR:AT5G47220.1); Has 5773 Blast hits to 5650 proteins in 248 species: Archae - 0; Bacteria -…	protein_coding	ethylene responsive element binding factor 1	Encodes a member of the ERF (ethylene response factor) subfamily B-3 of ERF/AP2 transcription factor family (ATERF-1). The protein contains one AP2 domain. There are 18 members in this subfamily including ATERF-1, ATERF-2, AND ATERF-5. The mRNA is cell-to-cell mobile.	ethylene responsive element binding factor 1;(source:Araport11)
AT5G01550		1.42569	1.98802	0.0672389	0.579553	2.77913	3.74671e-06	0.000288643	LecRK-VI.3 ,LECRKA4.2	L-type lectin receptor kinase VI.3 ,lectin receptor kinase a4.1	'30.2.99'	'signalling.receptor kinases.misc'	'Symbols: LECRKA4.2 | LECRKA4.2 (LECTIN RECEPTOR KINASE A4.1); ATP binding / kinase/ protein kinase/ protein serine/threonine kinase/ sugar binding | chr5:214517-216583 REVERSE'	protein_coding	lectin receptor kinase a4.1	Encodes LecRKA4.2, a member of the lectin receptor kinase subfamily A4 (LecRKA4.1 At5g01540; LecRKA4.2 At5g01550; LecRKA4.3 At5g01560). Together with other members of the subfamily, functions redundantly in the negative regulation of ABA response in seed germination.	lectin receptor kinase a4.1 (LECRKA4.2); FUNCTIONS IN: protein serine/threonine kinase activity, binding, protein kinase activity, kinase activity, ATP binding; INVOLVED IN: abscisic acid mediated signaling pathway, seed germination; EXPRESSED IN: 6 plant structures; EXPRESSED DURING: 4 anthesis, petal differentiation and expansion stage; CONTAINS InterPro DOMAIN/s: Legume lectin, beta chain (Int…	protein_coding	lectin receptor kinase a4.1	Encodes LecRKA4.2, a member of the lectin receptor kinase subfamily A4 (LecRKA4.1 At5g01540; LecRKA4.2 At5g01550; LecRKA4.3 At5g01560). Together with other members of the subfamily, functions redundantly in the negative regulation of ABA response in seed germination.	lectin receptor kinase a4.1;(source:Araport11)
AT1G65845		690.827	972.785	355.254	291.328	1.15164	3.82078e-06	0.000293396	NA	NA	'35.2'	'not assigned.unknown'	'unknown protein | chr1:24493174-24493798 REVERSE'	protein_coding	NA	NA	unknown protein; FUNCTIONS IN: molecular_function unknown; INVOLVED IN: biological_process unknown; LOCATED IN: endomembrane system; Has 9 Blast hits to 9 proteins in 2 species: Archae - 0; Bacteria - 0; Metazoa - 0; Fungi - 0; Plants - 9; Viruses - 0; Other Eukaryotes - 0 (source: NCBI BLink).	protein_coding	NA	NA	transmembrane protein;(source:Araport11)
AT2G31865		5.64615	4.17618	0.662098	1.58324	2.02747	3.92534e-06	0.000300453	atPARG2 ,PARG2	NA ,poly(ADP-ribose) glycohydrolase 2	'29.5'	'protein.degradation'	'poly (ADP-ribose) glycohydrolase (PARG) family protein | chr2:13546596-13549536 REVERSE'	protein_coding	poly(ADP-ribose) glycohydrolase 2	NA	poly(ADP-ribose) glycohydrolase 2 (PARG2); FUNCTIONS IN: poly(ADP-ribose) glycohydrolase activity; INVOLVED IN: defense response to fungus; LOCATED IN: cellular_component unknown; CONTAINS InterPro DOMAIN/s: Poly(ADP-ribose) glycohydrolase (InterPro:IPR007724); BEST Arabidopsis thaliana protein match is: Poly (ADP-ribose) glycohydrolase (PARG) (TAIR:AT2G31870.2); Has 350 Blast hits to 327 protein…	protein_coding	poly(ADP-ribose) glycohydrolase 2	NA	poly(ADP-ribose) glycohydrolase 2;(source:Araport11)
AT5G59520		10.2637	15.885	19.3333	32.6008	-1.18466	3.96683e-06	0.000302652	AtZIP2 ,ZIP2	NA ,ZRT/IRT-like protein 2	'34.12'	'transport.metal'	'Symbols: ZIP2 | ZIP2; copper ion transmembrane transporter/ transferase, transferring glycosyl groups / zinc ion transmembrane transporter | chr5:23991253-23992798 REVERSE'	protein_coding	ZRT/IRT-like protein 2	encodes a metal ion transporter whose expression is regulated by copper.	ZRT/IRT-like protein 2 (ZIP2); FUNCTIONS IN: copper ion transmembrane transporter activity, zinc ion transmembrane transporter activity, transferase activity, transferring glycosyl groups; INVOLVED IN: zinc ion transport, response to copper ion; LOCATED IN: plasma membrane; EXPRESSED IN: 16 plant structures; EXPRESSED DURING: 10 growth stages; CONTAINS InterPro DOMAIN/s: Zinc/iron permease (Inter…	protein_coding	ZRT/IRT-like protein 2	encodes a metal ion transporter whose expression is regulated by copper.	ZRT/IRT-like protein 2;(source:Araport11)
AT1G21310		266.188	280.485	87.056	131.778	1.1412	4.23966e-06	0.000322432	ATEXT3 ,EXT3 ,RSH	extensin 3 ,ROOT-SHOOT-HYPOCOTYL DEFECTIVE	'10.5.4'	'cell wall.cell wall proteins.HRGP'	'Symbols: ATEXT3, RSH | ATEXT3 (EXTENSIN 3); structural constituent of cell wall | chr1:7453236-7455009 REVERSE'	protein_coding	extensin 3	Encodes extensin 3.	extensin 3 (EXT3); FUNCTIONS IN: structural constituent of cell wall; INVOLVED IN: plant-type cell wall organization; LOCATED IN: endomembrane system; EXPRESSED IN: 7 plant structures; EXPRESSED DURING: 4 anthesis, F mature embryo stage, petal differentiation and expansion stage, E expanded cotyledon stage, D bilateral stage; CONTAINS InterPro DOMAIN/s: Extensin-like repeat (InterPro:IPR006706); …	protein_coding	extensin 3	Encodes extensin 3.	extensin 3;(source:Araport11)
AT2G04170		21.8639	8.13763	3.70745	3.60361	1.66429	4.35507e-06	0.000330151	NA	NA	'35.1'	'not assigned.no ontology'	'meprin and TRAF homology domain-containing protein / MATH domain-containing protein | chr2:1417182-1419247 REVERSE'	protein_coding	TRAF-like family protein	NA	TRAF-like family protein; CONTAINS InterPro DOMAIN/s: TRAF-like (InterPro:IPR008974), MATH (InterPro:IPR002083); BEST Arabidopsis thaliana protein match is: TRAF-like family protein (TAIR:AT5G26280.1); Has 35333 Blast hits to 34131 proteins in 2444 species: Archae - 798; Bacteria - 22429; Metazoa - 974; Fungi - 991; Plants - 531; Viruses - 0; Other Eukaryotes - 9610 (source: NCBI BLink).	protein_coding	TRAF-like family protein	NA	TRAF-like family protein;(source:Araport11)
AT5G41280		3.95	1.60466	0.364145	0.238314	2.91657	4.54623e-06	0.000343544	NA	NA	'35.2'	'not assigned.unknown'	'FUNCTIONS IN: molecular_function unknown; INVOLVED IN: biological_process unknown; LOCATED IN: anchored to plasma membrane, anchored to membrane; EXPRESSED IN: hypocotyl, root, callus; CONTAINS InterPro DOMAIN/s: Protein of unknown function DUF26 (InterPro:IPR002902); BEST Arabidopsis thaliana protein match is: receptor-like protein kinase-related (TAIR:AT5G41290.1); Has 883 Blast hits to 865 pr…	protein_coding	Receptor-like protein kinase-related family protein	NA	Receptor-like protein kinase-related family protein; FUNCTIONS IN: molecular_function unknown; INVOLVED IN: biological_process unknown; LOCATED IN: anchored to plasma membrane, anchored to membrane; EXPRESSED IN: hypocotyl, root, callus; CONTAINS InterPro DOMAIN/s: Protein of unknown function DUF26 (InterPro:IPR002902); BEST Arabidopsis thaliana protein match is: Receptor-like protein kinase-rela…	protein_coding	Receptor-like protein kinase-related family protein	NA	Receptor-like protein kinase-related family protein;(source:Araport11)
AT2G22860		97.421	43.2441	26.8389	5.97288	2.12436	4.66193e-06	0.000351169	ATPSK2 ,PSK2	phytosulfokine 2 precursor	'33.99'	'development.unspecified'	'Symbols: ATPSK2 | ATPSK2 (PHYTOSULFOKINE 2 PRECURSOR); growth factor | chr2:9737607-9738298 FORWARD'	protein_coding	phytosulfokine 2 precursor	Phytosulfokine 2 precursor, coding for a unique plant peptide growth factor.	phytosulfokine 2 precursor (PSK2); FUNCTIONS IN: growth factor activity; INVOLVED IN: cell proliferation, cell differentiation, organ morphogenesis; LOCATED IN: extracellular matrix; EXPRESSED IN: 21 plant structures; EXPRESSED DURING: 11 growth stages; CONTAINS InterPro DOMAIN/s: Phytosulfokine (InterPro:IPR009438); BEST Arabidopsis thaliana protein match is: phytosulfokine 6 precursor (TAIR:AT4…	protein_coding	phytosulfokine 2 precursor	Phytosulfokine 2 precursor, coding for a unique plant peptide growth factor. The mRNA is cell-to-cell mobile.	phytosulfokine 2 precursor;(source:Araport11)
AT5G22555		73.7714	12.7056	5.44751	2.82315	2.82298	4.73405e-06	0.000355473	NA	NA	'35.2'	'not assigned.unknown'	'unknown protein | chr5:7489422-7490503 FORWARD'	protein_coding	NA	NA	unknown protein; Has 30201 Blast hits to 17322 proteins in 780 species: Archae - 12; Bacteria - 1396; Metazoa - 17338; Fungi - 3422; Plants - 5037; Viruses - 0; Other Eukaryotes - 2996 (source: NCBI BLink).	protein_coding	NA	NA	transmembrane protein;(source:Araport11)
AT4G12290		2.14408	3.68462	0.591318	1.05939	1.61552	5.15732e-06	0.000386034	NA	NA	'26.7'	'misc.oxidases - copper, flavone etc'	'amine oxidase/ copper ion binding / quinone binding | chr4:7304405-7307138 FORWARD'	protein_coding	Copper amine oxidase family protein	NA	Copper amine oxidase family protein; FUNCTIONS IN: quinone binding, primary amine oxidase activity, copper ion binding; INVOLVED IN: oxidation reduction, amine metabolic process; LOCATED IN: vacuole; CONTAINS InterPro DOMAIN/s: Copper amine oxidase, N-terminal (InterPro:IPR016182), Copper amine oxidase, N2-terminal (InterPro:IPR015800), Copper amine oxidase, N2/N3-terminal (InterPro:IPR015801), C…	protein_coding	Copper amine oxidase family protein	NA	Copper amine oxidase family protein;(source:Araport11)
AT4G04700		4.69636	3.9954	1.4012	1.02241	1.64502	5.3373e-06	0.00039825	CPK27	calcium-dependent protein kinase 27	'30.3'	'signalling.calcium'	'Symbols: CPK27 | CPK27; ATP binding / calcium ion binding / kinase/ protein kinase/ protein serine/threonine kinase/ protein tyrosine kinase | chr4:2385276-2387986 REVERSE'	protein_coding	calcium-dependent protein kinase 27	member of Calcium Dependent Protein Kinase	calcium-dependent protein kinase 27 (CPK27); FUNCTIONS IN: protein serine/threonine kinase activity, protein kinase activity, kinase activity, calcium ion binding, ATP binding; INVOLVED IN: protein amino acid phosphorylation, N-terminal protein myristoylation; LOCATED IN: cytosol; CONTAINS InterPro DOMAIN/s: Protein kinase, ATP binding site (InterPro:IPR017441), EF-Hand 1, calcium-binding site (I…	protein_coding	calcium-dependent protein kinase 27	member of Calcium Dependent Protein Kinase	calcium-dependent protein kinase 27;(source:Araport11)
AT2G44370		17.9959	48.6847	8.42293	12.4203	1.32842	5.53098e-06	0.000411408	NA	NA	'35.1.26'	'not assigned.no ontology.DC1 domain containing protein'	'DC1 domain-containing protein | chr2:18321994-18323121 REVERSE'	protein_coding	Cysteine/Histidine-rich C1 domain family protein	NA	Cysteine/Histidine-rich C1 domain family protein; CONTAINS InterPro DOMAIN/s: DC1 (InterPro:IPR004146), C1-like (InterPro:IPR011424); BEST Arabidopsis thaliana protein match is: Cysteine/Histidine-rich C1 domain family protein (TAIR:AT2G17740.1); Has 2013 Blast hits to 769 proteins in 36 species: Archae - 0; Bacteria - 0; Metazoa - 13; Fungi - 7; Plants - 1977; Viruses - 0; Other Eukaryotes - 16 …	protein_coding	Cysteine/Histidine-rich C1 domain family protein	NA	Cysteine/Histidine-rich C1 domain family protein;(source:Araport11)
AT1G04250		28.8954	44.9362	56.7268	78.2971	-1.09254	5.72084e-06	0.0004242	AtIAA17 ,AXR3 ,IAA17	NA ,AUXIN RESISTANT 3 ,indole-3-acetic acid inducible 17	'27.3.40'	'RNA.regulation of transcription.Aux/IAA family'	'Symbols: AXR3, IAA17 | AXR3 (AUXIN RESISTANT 3); transcription factor | chr1:1136258-1138613 FORWARD'	protein_coding	AUX/IAA transcriptional regulator family protein	Transcription regulator acting as repressor of auxin-inducible gene expression. Auxin-inducible AUX/IAA gene. Short-lived nuclear protein with four conserved domains. Domain III has homology to beta alpha alpha dimerization and DNA binding domains. Involved in auxin signaling. Auxin induces the degradation of the protein in a dosage-dependent manner in a process mediated by AtRac1. Auxin induced …	AUXIN RESISTANT 3 (AXR3); CONTAINS InterPro DOMAIN/s: Aux/IAA-ARF-dimerisation (InterPro:IPR011525), AUX/IAA protein (InterPro:IPR003311); BEST Arabidopsis thaliana protein match is: indole-3-acetic acid inducible 14 (TAIR:AT4G14550.1); Has 1763 Blast hits to 1762 proteins in 78 species: Archae - 0; Bacteria - 0; Metazoa - 0; Fungi - 0; Plants - 1762; Viruses - 0; Other Eukaryotes - 1 (source: NC…	protein_coding	AUX/IAA transcriptional regulator family protein	Transcription regulator acting as repressor of auxin-inducible gene expression. Auxin-inducible AUX/IAA gene. Short-lived nuclear protein with four conserved domains. Domain III has homology to beta alpha alpha dimerization and DNA binding domains. Involved in auxin signaling and is a positive modulator of natural leaf senescence. Auxin induces the degradation of the protein in a dosage-dependent…	AUX/IAA transcriptional regulator family protein;(source:Araport11)
AT1G64780		4.52418	9.68906	7.36773	29.9934	-1.38123	5.93444e-06	0.000438668	AMT1;2 ,ATAMT1;2	ammonium transporter 1;2	'34.5'	'transport.ammonium'	'Symbols: ATAMT1;2, AMT1;2 | ATAMT1;2 (AMMONIUM TRANSPORTER 1;2); ammonium transmembrane transporter | chr1:24060770-24062630 REVERSE'	protein_coding	ammonium transporter 1;2	encodes an ammonium transporter protein believed to act as a high affinity transporter. It is expressed in the root, primarily in endodermal and cortical cells, and contributes to ammonium uptake in the root.	ammonium transporter 1;2 (AMT1;2); CONTAINS InterPro DOMAIN/s: Ammonium transporter (InterPro:IPR001905), Ammonium transporter, conserved site (InterPro:IPR018047); BEST Arabidopsis thaliana protein match is: ammonium transporter 1;1 (TAIR:AT4G13510.1); Has 11676 Blast hits to 11662 proteins in 2073 species: Archae - 224; Bacteria - 4692; Metazoa - 520; Fungi - 427; Plants - 507; Viruses - 0; Oth…	protein_coding	ammonium transporter 1;2	encodes an ammonium transporter protein believed to act as a high affinity transporter. It is expressed in the root, primarily in endodermal and cortical cells, and contributes to ammonium uptake in the root.	ammonium transporter 1;(source:Araport11)
AT1G06120		0.0330949	0.0478127	1.14185	1.04915	-4.9979	6.13381e-06	0.000451997	NA	NA	'11.2.1'	'lipid metabolism.FA desaturation.desaturase'	'fatty acid desaturase family protein | chr1:1855943-1857718 FORWARD'	protein_coding	Fatty acid desaturase family protein	NA	Fatty acid desaturase family protein; FUNCTIONS IN: oxidoreductase activity, oxidoreductase activity, acting on paired donors, with oxidation of a pair of donors resulting in the reduction of molecular oxygen to two molecules of water; INVOLVED IN: oxidation reduction, lipid metabolic process; CONTAINS InterPro DOMAIN/s: Fatty acid desaturase, type 1, core (InterPro:IPR015876), Fatty acid desatur…	protein_coding	Fatty acid desaturase family protein	NA	Fatty acid desaturase family protein;(source:Araport11)
AT5G07010		66.4158	6.38875	17.7559	2.93079	1.32429	6.17637e-06	0.000452324	ATST2A ,ST2A	ARABIDOPSIS THALIANA SULFOTRANSFERASE 2A ,sulfotransferase 2A	'11.8'	'lipid metabolism.'exotics'(steroids, squalene etc)'	'Symbols: ATST2A, ST2A | ST2A (SULFOTRANSFERASE 2A); hydroxyjasmonate sulfotransferase/ sulfotransferase | chr5:2174678-2176106 REVERSE'	protein_coding	sulfotransferase 2A	Encodes a sulfotransferase that acts specifically on 11- and 12-hydroxyjasmonic acid. Transcript levels for this enzyme are increased by treatments with jasmonic acid (JA), 12-hydroxyJA, JA-isoleucine, and 12-oxyphytodienoic acid (a JA precursor).	sulfotransferase 2A (ST2A); CONTAINS InterPro DOMAIN/s: Sulfotransferase domain (InterPro:IPR000863); BEST Arabidopsis thaliana protein match is: sulfotransferase 2B (TAIR:AT5G07000.1); Has 30201 Blast hits to 17322 proteins in 780 species: Archae - 12; Bacteria - 1396; Metazoa - 17338; Fungi - 3422; Plants - 5037; Viruses - 0; Other Eukaryotes - 2996 (source: NCBI BLink).	protein_coding	sulfotransferase 2A	Encodes a sulfotransferase that acts specifically on 11- and 12-hydroxyjasmonic acid. Transcript levels for this enzyme are increased by treatments with jasmonic acid (JA), 12-hydroxyJA, JA-isoleucine, and 12-oxyphytodienoic acid (a JA precursor).	sulfotransferase 2A;(source:Araport11)
AT1G15380		55.9478	86.6321	134.504	131.097	-1.13243	6.16192e-06	0.000452324	GLYI4	glyoxylase I 4	'24.2'	'Biodegradation of Xenobiotics.lactoylglutathione lyase'	'lactoylglutathione lyase family protein / glyoxalase I family protein | chr1:5290745-5292535 FORWARD'	protein_coding	Lactoylglutathione lyase / glyoxalase I family protein	NA	Lactoylglutathione lyase / glyoxalase I family protein; CONTAINS InterPro DOMAIN/s: Glyoxalase/bleomycin resistance protein/dioxygenase (InterPro:IPR004360); BEST Arabidopsis thaliana protein match is: Lactoylglutathione lyase / glyoxalase I family protein (TAIR:AT1G80160.1); Has 780 Blast hits to 780 proteins in 276 species: Archae - 1; Bacteria - 484; Metazoa - 4; Fungi - 2; Plants - 222; Virus…	protein_coding	Lactoylglutathione lyase / glyoxalase I family protein	Glyoxalase which affects ABA?JA crosstalk.	Lactoylglutathione lyase / glyoxalase I family protein;(source:Araport11)
AT5G19110		3.96511	3.32912	0.709309	0.880642	1.99344	6.38409e-06	0.000466098	NA	NA	'35.1'	'not assigned.no ontology'	'extracellular dermal glycoprotein-related / EDGP-related | chr5:6411561-6413170 REVERSE'	protein_coding	Eukaryotic aspartyl protease family protein	NA	Eukaryotic aspartyl protease family protein; FUNCTIONS IN: aspartic-type endopeptidase activity; INVOLVED IN: proteolysis, N-terminal protein myristoylation; LOCATED IN: endomembrane system; EXPRESSED IN: shoot apex, leaf apex, hypocotyl, root, leaf; CONTAINS InterPro DOMAIN/s: Peptidase aspartic (InterPro:IPR021109), Peptidase aspartic, catalytic (InterPro:IPR009007), Peptidase A1 (InterPro:IPR0…	protein_coding	Eukaryotic aspartyl protease family protein	NA	Eukaryotic aspartyl protease family protein;(source:Araport11)
AT3G12500		25.1473	14.8126	4.19075	6.72626	1.65406	6.44509e-06	0.000469108	ATHCHIB ,B-CHI ,CHI-B ,HCHIB ,PR-3 ,PR3	basic chitinase ,NA ,PATHOGENESIS-RELATED 3	'20.1'	'stress.biotic'	'Symbols: ATHCHIB, PR3, PR-3, CHI-B, B-CHI | ATHCHIB (ARABIDOPSIS THALIANA BASIC CHITINASE); chitinase | chr3:3962382-3963964 REVERSE'	protein_coding	basic chitinase	encodes a basic chitinase involved in ethylene/jasmonic acid mediated signalling pathway during systemic acquired resistance based on expression analyses.	basic chitinase (HCHIB); FUNCTIONS IN: chitinase activity; INVOLVED IN: response to cadmium ion, defense response to fungus, jasmonic acid and ethylene-dependent systemic resistance, ethylene mediated signaling pathway; LOCATED IN: plasma membrane, vacuole; EXPRESSED IN: 10 plant structures; EXPRESSED DURING: LP.06 six leaves visible, LP.04 four leaves visible, 4 anthesis, petal differentiation a…	protein_coding	basic chitinase	encodes a basic chitinase involved in ethylene/jasmonic acid mediated signalling pathway during systemic acquired resistance based on expression analyses.	basic chitinase;(source:Araport11)
AT4G37530		19.4514	27.8997	7.39394	10.4495	1.1976	6.49833e-06	0.000471536	NA	NA	'26.12'	'misc.peroxidases'	'peroxidase, putative | chr4:17634784-17636288 FORWARD'	protein_coding	Peroxidase superfamily protein	NA	Peroxidase superfamily protein; FUNCTIONS IN: protein binding, peroxidase activity; INVOLVED IN: response to salt stress; LOCATED IN: endomembrane system; EXPRESSED IN: root; CONTAINS InterPro DOMAIN/s: Haem peroxidase (InterPro:IPR010255), Plant peroxidase (InterPro:IPR000823), Peroxidases heam-ligand binding site (InterPro:IPR019793), Haem peroxidase, plant/fungal/bacterial (InterPro:IPR002016)…	protein_coding	Peroxidase superfamily protein	NA	Peroxidase superfamily protein;(source:Araport11)
AT5G02490		8.19417	11.6644	1.1731	5.50738	1.72212	7.11399e-06	0.000511517	AtHsp70-2 ,Hsp70-2	NA	'29.6'	'protein.folding'	'heat shock cognate 70 kDa protein 2 (HSC70-2) (HSP70-2) | chr5:550035-552647 REVERSE'	protein_coding	Heat shock protein 70 (Hsp 70) family protein	NA	Heat shock protein 70 (Hsp 70) family protein; FUNCTIONS IN: protein binding; INVOLVED IN: protein folding, response to cadmium ion, response to heat, response to bacterium; LOCATED IN: cytosol, cell wall, plasma membrane; EXPRESSED IN: 19 plant structures; EXPRESSED DURING: 10 growth stages; CONTAINS InterPro DOMAIN/s: Heat shock protein 70, conserved site (InterPro:IPR018181), Heat shock protei…	protein_coding	Heat shock protein 70 (Hsp 70) family protein	NA	Heat shock protein 70 (Hsp 70) family protein;(source:Araport11)
AT1G12200		12.1045	14.9924	1.95725	6.88345	1.65826	7.07342e-06	0.000511517	FMO	flavin monooxygenase	'26.7'	'misc.oxidases - copper, flavone etc'	'flavin-containing monooxygenase family protein / FMO family protein | chr1:4137533-4140028 FORWARD'	protein_coding	Flavin-binding monooxygenase family protein	Putative flavin monooxygenase.	Flavin-binding monooxygenase family protein; FUNCTIONS IN: NADP or NADPH binding, monooxygenase activity, FAD binding, flavin-containing monooxygenase activity; INVOLVED IN: oxidation reduction; LOCATED IN: cellular_component unknown; EXPRESSED IN: 22 plant structures; EXPRESSED DURING: 13 growth stages; CONTAINS InterPro DOMAIN/s: Flavin-containing monooxygenase FMO (InterPro:IPR000960), Flavin-…	protein_coding	Flavin-binding monooxygenase family protein	Putative flavin monooxygenase.	Flavin-binding monooxygenase family protein;(source:Araport11)
AT5G40450		0.835161	3.00518	0.299286	1.13451	1.22724	7.09432e-06	0.000511517	RBB1	Regulator of bulb biogenesis1	'35.2'	'not assigned.unknown'	'unknown protein | chr5:16184650-16193678 REVERSE'	protein_coding	NA	NA	unknown protein; FUNCTIONS IN: molecular_function unknown; INVOLVED IN: biological_process unknown; LOCATED IN: chloroplast, plasma membrane; EXPRESSED IN: 24 plant structures; EXPRESSED DURING: 13 growth stages; Has 30201 Blast hits to 17322 proteins in 780 species: Archae - 12; Bacteria - 1396; Metazoa - 17338; Fungi - 3422; Plants - 5037; Viruses - 0; Other Eukaryotes - 2996 (source: NCBI BLin…	protein_coding	NA	Encodes a member of a plant gene family, APK_ORTHOMCL5144,of unknown function. RBB1 is localized to the cytosol and involved in vacuolar biogenesis and organization. RBB1 mutants have increased number of vacuolar bulbs and fewer trans-vacuolar strands.	A-kinase anchor-like protein;(source:Araport11)
AT1G73810		2.0949	1.16299	0.139763	0.208725	2.98445	8.00045e-06	0.000573518	NA	NA	'35.2'	'not assigned.unknown'	'unknown protein | chr1:27752400-27755297 REVERSE'	protein_coding	Core-2/I-branching beta-1,6-N-acetylglucosaminyltransferase family protein	NA	Core-2/I-branching beta-1,6-N-acetylglucosaminyltransferase family protein; CONTAINS InterPro DOMAIN/s: Core-2/I-Branching enzyme (InterPro:IPR021141); BEST Arabidopsis thaliana protein match is: Core-2/I-branching beta-1,6-N-acetylglucosaminyltransferase family protein (TAIR:AT1G68390.1); Has 580 Blast hits to 580 proteins in 21 species: Archae - 0; Bacteria - 5; Metazoa - 0; Fungi - 0; Plants -…	protein_coding	Core-2/I-branching beta-1,6-N-acetylglucosaminyltransferase family protein	NA	Core-2/I-branching beta-1,6-N-acetylglucosaminyltransferase family protein;(source:Araport11)
AT3G62040		12.3176	12.2073	23.8313	26.9807	-1.25343	8.05406e-06	0.000575623	NA	NA	'35.1'	'not assigned.no ontology'	'catalytic/ hydrolase | chr3:22975276-22976583 REVERSE'	protein_coding	Haloacid dehalogenase-like hydrolase (HAD) superfamily protein	NA	Haloacid dehalogenase-like hydrolase (HAD) superfamily protein; FUNCTIONS IN: hydrolase activity; EXPRESSED IN: 13 plant structures; EXPRESSED DURING: LP.04 four leaves visible, 4 anthesis, petal differentiation and expansion stage; CONTAINS InterPro DOMAIN/s: Pyrimidine 5-nucleotidase (InterPro:IPR010237), HAD-superfamily hydrolase, subfamily IA, variant 3 (InterPro:IPR006402); BEST Arabidopsis …	protein_coding	Haloacid dehalogenase-like hydrolase (HAD) superfamily protein	NA	Haloacid dehalogenase-like hydrolase (HAD) superfamily protein;(source:Araport11)
AT3G23430		5.17685	7.63354	10.3635	12.9526	-1.09359	8.12605e-06	0.000579024	ATPHO1 ,PHO1	ARABIDOPSIS PHOSPHATE 1 ,phosphate 1	'34.7'	'transport.phosphate'	'Symbols: PHO1, ATPHO1 | PHO1 (phosphate 1) | chr3:8387508-8393296 REVERSE'	protein_coding	phosphate 1	mutant is deficient in the transfer of phosphate from root epidermal and cortical cells to the xylem. encodes protein with the mainly hydrophilic N-terminal and the C-terminal containing 6 potential membrane-spanning domains.	phosphate 1 (PHO1); INVOLVED IN: cellular response to phosphate starvation, phosphate transport; LOCATED IN: integral to membrane; EXPRESSED IN: 13 plant structures; EXPRESSED DURING: 6 growth stages; CONTAINS InterPro DOMAIN/s: EXS, C-terminal (InterPro:IPR004342), SPX, N-terminal (InterPro:IPR004331); BEST Arabidopsis thaliana protein match is: EXS (ERD1/XPR1/SYG1) family protein (TAIR:AT1G6874…	protein_coding	phosphate 1	Encodes a protein with the mainly hydrophilic N-terminal and the C-terminal containing 6 potential membrane-spanning domains. The mutant is deficient in the transfer of phosphate from root epidermal and cortical cells to the xylem. Its expression is repressed by phosphate (Pi) in shoots, and transiently induced by phosphite (Phi) in roots and shoots. PHO is expressed in developing ovules and play…	phosphate 1;(source:Araport11)
AT2G23680		10.9553	10.9998	2.22937	2.73852	1.95018	8.23109e-06	0.000584752	NA	NA	'35.1'	'not assigned.no ontology'	'stress-responsive protein, putative | chr2:10066163-10067455 FORWARD'	protein_coding	Cold acclimation protein WCOR413 family	NA	Cold acclimation protein WCOR413 family; FUNCTIONS IN: molecular_function unknown; INVOLVED IN: response to stress; LOCATED IN: membrane; EXPRESSED IN: 6 plant structures; EXPRESSED DURING: LP.06 six leaves visible, LP.04 four leaves visible, 4 anthesis, LP.10 ten leaves visible, LP.08 eight leaves visible; CONTAINS InterPro DOMAIN/s: Cold acclimation WCOR413 (InterPro:IPR008892); BEST Arabidopsi…	protein_coding	Cold acclimation protein WCOR413 family	NA	Cold acclimation protein WCOR413 family;(source:Araport11)
AT1G54575		77.9615	71.4813	15.0559	23.3017	1.79181	8.53604e-06	0.000603259	NA	NA	'35.2'	'not assigned.unknown'	'unknown protein | chr1:20387060-20387710 FORWARD'	protein_coding	NA	NA	unknown protein; Has 35333 Blast hits to 34131 proteins in 2444 species: Archae - 798; Bacteria - 22429; Metazoa - 974; Fungi - 991; Plants - 531; Viruses - 0; Other Eukaryotes - 9610 (source: NCBI BLink).	protein_coding	NA	NA	hypothetical protein;(source:Araport11)
AT1G13990		21.3934	22.6561	5.61006	9.66522	1.37107	8.54243e-06	0.000603259	NA	NA	'35.2'	'not assigned.unknown'	'unknown protein | chr1:4794756-4796594 FORWARD'	protein_coding	NA	NA	unknown protein; FUNCTIONS IN: molecular_function unknown; INVOLVED IN: biological_process unknown; LOCATED IN: chloroplast; EXPRESSED IN: 23 plant structures; EXPRESSED DURING: 13 growth stages; CONTAINS InterPro DOMAIN/s: Protein of unknown function DUF3110 (InterPro:IPR021503); Has 25 Blast hits to 25 proteins in 8 species: Archae - 0; Bacteria - 0; Metazoa - 0; Fungi - 0; Plants - 25; Viruses…	protein_coding	NA	NA	plant/protein;(source:Araport11)
AT4G11910		3.26248	2.86533	0.441316	0.396775	2.66502	9.35958e-06	0.000659003	NYE2 ,SGR2	NONYELLOWING 2 ,STAY-GREEN 2	'35.2'	'not assigned.unknown'	'INVOLVED IN: biological_process unknown; LOCATED IN: chloroplast; BEST Arabidopsis thaliana protein match is: NYE1 (NON-YELLOWING 1) (TAIR:AT4G22920.1); Has 130 Blast hits to 128 proteins in 45 species: Archae - 0; Bacteria - 50; Metazoa - 0; Fungi - 0; Plants - 78; Viruses - 0; Other Eukaryotes - 2 (source: NCBI BLink). | chr4:7156252-7158042 FORWARD'	protein_coding	NA	NA	INVOLVED IN: biological_process unknown; LOCATED IN: chloroplast; BEST Arabidopsis thaliana protein match is: non-yellowing 1 (TAIR:AT4G22920.1); Has 206 Blast hits to 202 proteins in 67 species: Archae - 0; Bacteria - 86; Metazoa - 0; Fungi - 0; Plants - 118; Viruses - 0; Other Eukaryotes - 2 (source: NCBI BLink).	protein_coding	NA	Acts antagonistically with SGR1 to balance chlorophyll catabolism in chloroplasts with the dismantling and remobilizing of other cellular components in senescing leaf cells.	STAY-GREEN-like protein;(source:Araport11)
AT5G49520		2.80667	4.10757	0.398579	1.10751	2.12864	9.52333e-06	0.000668549	ATWRKY48 ,WRKY48	ARABIDOPSIS THALIANA WRKY DNA-BINDING PROTEIN 48 ,WRKY DNA-binding protein 48	'27.3.32'	'RNA.regulation of transcription.WRKY domain transcription factor family'	'Symbols: WRKY48, ATWRKY48 | WRKY48; transcription factor | chr5:20090776-20093346 FORWARD'	protein_coding	WRKY DNA-binding protein 48	Encodes WRKY48, a member of the WRKY Transcription Factor. WRKY48 is a stress- and pathogen-induced transcriptional activator that represses plant basal defense.	WRKY DNA-binding protein 48 (WRKY48); CONTAINS InterPro DOMAIN/s: DNA-binding WRKY (InterPro:IPR003657); BEST Arabidopsis thaliana protein match is: WRKY DNA-binding protein 23 (TAIR:AT2G47260.1); Has 1807 Blast hits to 1807 proteins in 277 species: Archae - 0; Bacteria - 0; Metazoa - 736; Fungi - 347; Plants - 385; Viruses - 0; Other Eukaryotes - 339 (source: NCBI BLink).	protein_coding	WRKY DNA-binding protein 48	Encodes WRKY48, a member of the WRKY Transcription Factor. WRKY48 is a stress- and pathogen-induced transcriptional activator that represses plant basal defense. The mRNA is cell-to-cell mobile.	WRKY DNA-binding protein 48;(source:Araport11)
AT2G46440		3.87039	4.38502	0.647429	1.68544	1.75802	9.83132e-06	0.000688135	ATCNGC11 ,CNGC11	cyclic nucleotide-gated channel 11 ,CYCLIC NUCLEOTIDE-GATED CHANNEL 11	'34.22'	'transport.cyclic nucleotide or calcium regulated channels'	'Symbols: ATCNGC11, CNGC11 | ATCNGC11 (CYCLIC NUCLEOTIDE-GATED CHANNELS); calmodulin binding / cation channel/ cyclic nucleotide binding / ion channel | chr2:19061861-19064881 FORWARD'	protein_coding	cyclic nucleotide-gated channels	Member of Cyclic nucleotide gated channel family. Positive regulator of resistance against avirulent fungal pathogen.	cyclic nucleotide-gated channels (CNGC11); FUNCTIONS IN: ion channel activity, cyclic nucleotide binding, calmodulin binding, cation channel activity; INVOLVED IN: response to fungus; LOCATED IN: membrane; CONTAINS InterPro DOMAIN/s: Cyclic nucleotide-binding (InterPro:IPR000595), Ion transport (InterPro:IPR005821), Cyclic nucleotide-binding-like (InterPro:IPR018490), RmlC-like jelly roll fold (I…	protein_coding	cyclic nucleotide-gated channels	Member of Cyclic nucleotide gated channel family. Positive regulator of resistance against avirulent fungal pathogen. The mRNA is cell-to-cell mobile.	cyclic nucleotide-gated channels;(source:Araport11)
AT1G15125		33.0963	19.8246	11.0174	8.49502	1.19814	1.03466e-05	0.000720964	NA	NA	'26.6'	'misc.O-methyl transferases'	'S-adenosylmethionine-dependent methyltransferase/ methyltransferase | chr1:5204625-5205912 FORWARD'	protein_coding	S-adenosyl-L-methionine-dependent methyltransferases superfamily protein	NA	S-adenosyl-L-methionine-dependent methyltransferases superfamily protein; FUNCTIONS IN: S-adenosylmethionine-dependent methyltransferase activity, methyltransferase activity; INVOLVED IN: biological_process unknown; LOCATED IN: cellular_component unknown; CONTAINS InterPro DOMAIN/s: SAM dependent carboxyl methyltransferase (InterPro:IPR005299); BEST Arabidopsis thaliana protein match is: S-adenos…	protein_coding	S-adenosyl-L-methionine-dependent methyltransferases superfamily protein	NA	S-adenosyl-L-methionine-dependent methyltransferases superfamily protein;(source:Araport11)
AT1G03850		65.1475	81.5752	26.1777	30.051	1.1798	1.03611e-05	0.000720964	ATGRXS13 ,GRXS13 ,ROXY18	glutaredoxin 13 ,NA	'21.4'	'redox.glutaredoxins'	'glutaredoxin family protein | chr1:976097-977761 REVERSE'	protein_coding	Glutaredoxin family protein	Encodes glutaredoxin ATGRXS13, required to facilitate Botrytis cinerea infection of Arabidopsis thaliana plants. Sylvain La Camera et al (2011, PMID:21756272) reported a third splice variant in addition to the two annotated in TAIR10.	Glutaredoxin family protein; FUNCTIONS IN: electron carrier activity, protein disulfide oxidoreductase activity; INVOLVED IN: response to cytokinin stimulus; EXPRESSED IN: 14 plant structures; EXPRESSED DURING: 9 growth stages; CONTAINS InterPro DOMAIN/s: Glutaredoxin-like, plant II (InterPro:IPR011905), Thioredoxin fold (InterPro:IPR012335), Glutaredoxin (InterPro:IPR002109), Thioredoxin-like fo…	protein_coding	Glutaredoxin family protein	Encodes glutaredoxin ATGRXS13, required to facilitate Botrytis cinerea infection of Arabidopsis thaliana plants. Sylvain La Camera et al (2011, PMID:21756272) reported a third splice variant in addition to the two annotated in TAIR10. It is a member of the CC-type glutaredoxin (ROXY) family that has been shown to interact with the transcription factor TGA2 and suppress ORA59 promoter activity.	Glutaredoxin family protein;(source:Araport11)
AT1G51820		1.64279	4.50378	0.690519	0.899644	1.57798	1.04209e-05	0.000723004	SIF4	stress induced factor 4	'30.2.99'	'signalling.receptor kinases.misc'	'leucine-rich repeat protein kinase, putative | chr1:19237407-19241883 REVERSE'	protein_coding	Leucine-rich repeat protein kinase family protein	NA	Leucine-rich repeat protein kinase family protein; FUNCTIONS IN: kinase activity; INVOLVED IN: protein amino acid phosphorylation; LOCATED IN: endomembrane system; EXPRESSED IN: 10 plant structures; EXPRESSED DURING: 7 growth stages; CONTAINS InterPro DOMAIN/s: Protein kinase, ATP binding site (InterPro:IPR017441), Protein kinase, catalytic domain (InterPro:IPR000719), Leucine-rich repeat (InterP…	protein_coding	Leucine-rich repeat protein kinase family protein	NA	Leucine-rich repeat protein kinase family protein;(source:Araport11)
AT2G30750		36.7903	16.0321	0.284746	0.873217	5.38937	1.04759e-05	0.000724701	CYP71A12	cytochrome P450, family 71, subfamily A, polypeptide 12	'26.10'	'misc.cytochrome P450'	'Symbols: CYP71A12 | CYP71A12 (cytochrome P450, family 71, subfamily A, polypeptide 12); electron carrier/ heme binding / iron ion binding / monooxygenase/ oxygen binding | chr2:13099336-13101413 REVERSE'	protein_coding	cytochrome P450, family 71, subfamily A, polypeptide 12	putative cytochrome P450	cytochrome P450, family 71, subfamily A, polypeptide 12 (CYP71A12); FUNCTIONS IN: electron carrier activity, monooxygenase activity, iron ion binding, oxygen binding, heme binding; INVOLVED IN: response to bacterium; LOCATED IN: endomembrane system; EXPRESSED IN: stem, stamen; EXPRESSED DURING: 4 anthesis; CONTAINS InterPro DOMAIN/s: Cytochrome P450 (InterPro:IPR001128), Cytochrome P450, conserve…	protein_coding	cytochrome P450, family 71, subfamily A, polypeptide 12	putative cytochrome P450	cytochrome P450 family 71 polypeptide;(source:Araport11)
AT5G40590		6.5042	4.72684	1.02763	1.04523	2.21983	1.11003e-05	0.000764867	NA	NA	'35.1.26'	'not assigned.no ontology.DC1 domain containing protein'	'DC1 domain-containing protein | chr5:16251437-16252412 REVERSE'	protein_coding	Cysteine/Histidine-rich C1 domain family protein	NA	Cysteine/Histidine-rich C1 domain family protein; CONTAINS InterPro DOMAIN/s: DC1 (InterPro:IPR004146), C1-like (InterPro:IPR011424); BEST Arabidopsis thaliana protein match is: Cysteine/Histidine-rich C1 domain family protein (TAIR:AT2G44370.1); Has 1807 Blast hits to 1807 proteins in 277 species: Archae - 0; Bacteria - 0; Metazoa - 736; Fungi - 347; Plants - 385; Viruses - 0; Other Eukaryotes -…	protein_coding	Cysteine/Histidine-rich C1 domain family protein	NA	Cysteine/Histidine-rich C1 domain family protein;(source:Araport11)
AT5G02540		56.6256	9.65647	92.6358	20.9895	-1.11776	1.1121e-05	0.000764867	NA	NA	'26.22'	'misc.short chain dehydrogenase/reductase (SDR)'	'short-chain dehydrogenase/reductase (SDR) family protein | chr5:568524-570920 FORWARD'	protein_coding	NAD(P)-binding Rossmann-fold superfamily protein	NA	NAD(P)-binding Rossmann-fold superfamily protein; FUNCTIONS IN: oxidoreductase activity, binding, catalytic activity; INVOLVED IN: oxidation reduction, metabolic process; EXPRESSED IN: 22 plant structures; EXPRESSED DURING: 13 growth stages; CONTAINS InterPro DOMAIN/s: NAD(P)-binding domain (InterPro:IPR016040), Glucose/ribitol dehydrogenase (InterPro:IPR002347), Short-chain dehydrogenase/reducta…	protein_coding	NAD(P)-binding Rossmann-fold superfamily protein	NA	NAD(P)-binding Rossmann-fold superfamily protein;(source:Araport11)
AT1G21250		17.7434	12.6169	0.636888	1.47788	3.73365	1.17244e-05	0.000804035	AtWAK1 ,PRO25 ,WAK1	NA ,cell wall-associated kinase 1	'30.2.25'	'signalling.receptor kinases.wall associated kinase'	'Symbols: WAK1, PRO25 | WAK1 (CELL WALL-ASSOCIATED KINASE); kinase | chr1:7439266-7442113 FORWARD'	protein_coding	cell wall-associated kinase	cell wall-associated kinase, may function as a signaling receptor of extracellular matrix component such as oligogalacturonides.	cell wall-associated kinase (WAK1); FUNCTIONS IN: kinase activity; INVOLVED IN: cell surface receptor linked signaling pathway, response to virus, defense response to fungus, response to salicylic acid stimulus; LOCATED IN: plasma membrane, vacuole, plant-type cell wall; EXPRESSED IN: 21 plant structures; EXPRESSED DURING: 13 growth stages; CONTAINS InterPro DOMAIN/s: EGF-like calcium-binding (In…	protein_coding	cell wall-associated kinase	Encodes a cell wall-associated kinase that interacts with AtGRP3 and may function as a signaling receptor of extracellular matrix component such as oligogalacturonides. The mRNA is cell-to-cell mobile.	cell wall-associated kinase;(source:Araport11)
AT5G44585		309.413	204.542	134.807	53.1323	1.34708	1.18245e-05	0.000808567	NA	NA	'35.2'	'not assigned.unknown'	'unknown protein | chr5:17984616-17985473 FORWARD'	protein_coding	NA	NA	unknown protein; FUNCTIONS IN: molecular_function unknown; INVOLVED IN: biological_process unknown; LOCATED IN: endomembrane system; Has 30201 Blast hits to 17322 proteins in 780 species: Archae - 12; Bacteria - 1396; Metazoa - 17338; Fungi - 3422; Plants - 5037; Viruses - 0; Other Eukaryotes - 2996 (source: NCBI BLink).	protein_coding	NA	NA	hypothetical protein;(source:Araport11)
AT5G49690		2.26196	2.0231	0.503642	0.321525	2.195	1.2097e-05	0.000822458	NA	NA	'16.8.1.12'	'secondary metabolism.flavonoids.anthocyanins.anthocyanidin 3-O-glucosyltransferase'	'UDP-glucoronosyl/UDP-glucosyl transferase family protein | chr5:20189655-20191390 REVERSE'	protein_coding	UDP-Glycosyltransferase superfamily protein	NA	UDP-Glycosyltransferase superfamily protein; FUNCTIONS IN: transferase activity, transferring glycosyl groups; INVOLVED IN: metabolic process; CONTAINS InterPro DOMAIN/s: UDP-glucuronosyl/UDP-glucosyltransferase (InterPro:IPR002213); BEST Arabidopsis thaliana protein match is: UDP-Glycosyltransferase superfamily protein (TAIR:AT5G65550.1); Has 1807 Blast hits to 1807 proteins in 277 species: Arch…	protein_coding	UDP-Glycosyltransferase superfamily protein	NA	UDP-Glycosyltransferase superfamily protein;(source:Araport11)
AT2G27690		2.71084	2.33347	0.52404	0.578764	1.98376	1.20655e-05	0.000822458	CYP94C1	cytochrome P450, family 94, subfamily C, polypeptide 1	'26.10'	'misc.cytochrome P450'	'Symbols: CYP94C1 | CYP94C1; fatty acid (omega-1)-hydroxylase/ oxygen binding | chr2:11809306-11811215 FORWARD'	protein_coding	cytochrome P450, family 94, subfamily C, polypeptide 1	Encodes a CYP94C1. Has highest omega-hydroxylase activity with 9,10-epoxystearic acid, while also metabolized lauric acid (C12:0) and C18 unsaturated fatty acids. Gene expression is induced in response to wounding and jasmonic acid treatment.	cytochrome P450, family 94, subfamily C, polypeptide 1 (CYP94C1); CONTAINS InterPro DOMAIN/s: Cytochrome P450 (InterPro:IPR001128), Cytochrome P450, E-class, group I (InterPro:IPR002401); BEST Arabidopsis thaliana protein match is: cytochrome P450, family 94, subfamily B, polypeptide 3 (TAIR:AT3G48520.1); Has 28009 Blast hits to 27927 proteins in 1460 species: Archae - 46; Bacteria - 2607; Metazo…	protein_coding	cytochrome P450, family 94, subfamily C, polypeptide 1	Encodes a CYP94C1. Has highest omega-hydroxylase activity with 9,10-epoxystearic acid, while also metabolized lauric acid (C12:0) and C18 unsaturated fatty acids. Gene expression is induced in response to wounding and jasmonic acid treatment.	cytochrome P450, family 94, subfamily C, polypeptide 1;(source:Araport11)
AT4G26320		50.6632	28.7474	141.189	88.0932	-1.73951	1.23001e-05	0.000833874	AGP13	arabinogalactan protein 13	'10.5.1.1'	'cell wall.cell wall proteins.AGPs.AGP'	'Symbols: AGP13 | AGP13 (arabinogalactan protein 13) | chr4:13317100-13317470 REVERSE'	protein_coding	arabinogalactan protein 13	NA	arabinogalactan protein 13 (AGP13); BEST Arabidopsis thaliana protein match is: arabinogalactan protein 14 (TAIR:AT5G56540.1); Has 51 Blast hits to 51 proteins in 10 species: Archae - 0; Bacteria - 0; Metazoa - 0; Fungi - 0; Plants - 51; Viruses - 0; Other Eukaryotes - 0 (source: NCBI BLink).	protein_coding	arabinogalactan protein 13	NA	arabinogalactan protein 13;(source:Araport11)
AT2G27550		13.9176	12.004	1.8913	3.68341	2.08515	1.25115e-05	0.000845789	ATC	centroradialis	'33.99'	'development.unspecified'	'Symbols: ATC | ATC (ARABIDOPSIS THALIANA CENTRORADIALIS); phosphatidylethanolamine binding | chr2:11773251-11774681 FORWARD'	protein_coding	centroradialis	encodes a protein similar to TFL1. overexpression leads to similar phenotype as TFL1 overexpression. expressed specifically in the hypocotyl and null mutation does not result in phenotypes exhibited by TFL1 null mutations. It acts non-cell autonomously to inhibit floral initiation.	centroradialis (ATC); CONTAINS InterPro DOMAIN/s: Phosphatidylethanolamine-binding, conserved site (InterPro:IPR001858), Phosphatidylethanolamine-binding protein PEBP (InterPro:IPR008914); BEST Arabidopsis thaliana protein match is: PEBP (phosphatidylethanolamine-binding protein) family protein (TAIR:AT5G03840.1); Has 2165 Blast hits to 2165 proteins in 308 species: Archae - 0; Bacteria - 2; Meta…	protein_coding	centroradialis	encodes a protein similar to TFL1. overexpression leads to similar phenotype as TFL1 overexpression. expressed specifically in the hypocotyl and null mutation does not result in phenotypes exhibited by TFL1 null mutations. It acts non-cell autonomously to inhibit floral initiation.	centroradiali;(source:Araport11)
AT5G39110		2.14239	2.06668	0	0.027124	7.25148	1.28971e-05	0.000868825	NA	NA	'20.2.99'	'stress.abiotic.unspecified'	'germin-like protein, putative | chr5:15657802-15658584 REVERSE'	protein_coding	RmlC-like cupins superfamily protein	NA	RmlC-like cupins superfamily protein; FUNCTIONS IN: manganese ion binding, nutrient reservoir activity; INVOLVED IN: biological_process unknown; LOCATED IN: endomembrane system, apoplast; CONTAINS InterPro DOMAIN/s: Cupin, RmlC-type (InterPro:IPR011051), Cupin 1 (InterPro:IPR006045), RmlC-like jelly roll fold (InterPro:IPR014710), Germin (InterPro:IPR001929), Germin, manganese binding site (Inter…	protein_coding	RmlC-like cupins superfamily protein	NA	RmlC-like cupins superfamily protein;(source:Araport11)
AT3G03660		1.52023	1.06191	0.0413948	0.0694567	4.3482	1.29255e-05	0.000868825	WOX11	WUSCHEL related homeobox 11	'27.3.22'	'RNA.regulation of transcription.HB,Homeobox transcription factor family'	'Symbols: WOX11 | WOX11 (WUSCHEL related homeobox 11); DNA binding / transcription factor | chr3:889509-892162 REVERSE'	protein_coding	WUSCHEL related homeobox 11	Encodes a WUSCHEL-related homeobox gene family member with 65 amino acids in its homeodomain. Proteins in this family contain a sequence of eight residues (TLPLFPMH) downstream of the homeodomain called the WUS box.	WUSCHEL related homeobox 11 (WOX11); FUNCTIONS IN: DNA binding, sequence-specific DNA binding transcription factor activity; INVOLVED IN: regulation of transcription, DNA-dependent; LOCATED IN: chloroplast; CONTAINS InterPro DOMAIN/s: Homeobox (InterPro:IPR001356), Homeodomain-like (InterPro:IPR009057); BEST Arabidopsis thaliana protein match is: WUSCHEL related homeobox 12 (TAIR:AT5G17810.2); Ha…	protein_coding	WUSCHEL related homeobox 11	Encodes a WUSCHEL-related homeobox gene family member with 65 amino acids in its homeodomain. Proteins in this family contain a sequence of eight residues (TLPLFPMH) downstream of the homeodomain called the WUS box. Together with WOX12, WOX11 is involved in de novo root organogenesis.	WUSCHEL related homeobox 11;(source:Araport11)
AT1G54100		49.787	36.2779	23.6543	14.1241	1.00659	1.30895e-05	0.000877368	ALDH7B4	aldehyde dehydrogenase 7B4	'5.10'	'fermentation.aldehyde dehydrogenase'	'Symbols: ALDH7B4 | ALDH7B4 (Aldehyde Dehydrogenase 7B4); 3-chloroallyl aldehyde dehydrogenase/ oxidoreductase | chr1:20195264-20199130 REVERSE'	protein_coding	aldehyde dehydrogenase 7B4	Aldehyde dehydrogenase	aldehyde dehydrogenase 7B4 (ALDH7B4); FUNCTIONS IN: 3-chloroallyl aldehyde dehydrogenase activity, oxidoreductase activity; INVOLVED IN: response to desiccation, response to salt stress, response to abscisic acid stimulus; EXPRESSED IN: 23 plant structures; EXPRESSED DURING: 15 growth stages; CONTAINS InterPro DOMAIN/s: Aldehyde/histidinol dehydrogenase (InterPro:IPR016161), Aldehyde dehydrogenas…	protein_coding	aldehyde dehydrogenase 7B4	Aldehyde dehydrogenase	aldehyde dehydrogenase 7B4;(source:Araport11)
AT1G55790		1.12022	0.911032	0.0539979	0.144269	3.26366	1.39866e-05	0.000934855	NA	NA	'35.2'	'not assigned.unknown'	'ATP binding / nucleotide binding / phenylalanine-tRNA ligase | chr1:20853792-20856122 REVERSE'	protein_coding	Domain of unknown function (DUF2431)	NA	FUNCTIONS IN: metal ion binding; INVOLVED IN: metal ion transport; CONTAINS InterPro DOMAIN/s: Heavy metal transport/detoxification protein (InterPro:IPR006121), Domain of unknown function DUF2431 (InterPro:IPR019446); BEST Arabidopsis thaliana protein match is: Domain of unknown function (DUF2431) (TAIR:AT1G55800.1); Has 348 Blast hits to 344 proteins in 131 species: Archae - 0; Bacteria - 16; M…	protein_coding	Domain of unknown function (DUF2431)	NA	ferredoxin-fold anticodon-binding domain protein;(source:Araport11)
AT4G35160		4.07342	4.24153	7.28564	13.4312	-1.45871	1.40269e-05	0.000934917	ASMT	N-acetylserotonin O-methyltransferase	'16.2'	'secondary metabolism.phenylpropanoids'	'O-methyltransferase family 2 protein | chr4:16730760-16732811 REVERSE'	protein_coding	O-methyltransferase family protein	NA	O-methyltransferase family protein; FUNCTIONS IN: methyltransferase activity, O-methyltransferase activity, protein dimerization activity; LOCATED IN: cytosol; CONTAINS InterPro DOMAIN/s: Winged helix-turn-helix transcription repressor DNA-binding (InterPro:IPR011991), Plant methyltransferase dimerisation (InterPro:IPR012967), O-methyltransferase, family 2 (InterPro:IPR001077), O-methyltransferas…	protein_coding	O-methyltransferase family protein	Encodes a cytosolic N-acetylserotonin O-methyltransferase that can convert N-acetylserotonin to melatonin and serotonin to 5-methoxytryptamine in the process of melatonin synthesis. It does not have caffeic acid O- methyltransferase activity.	O-methyltransferase family protein;(source:Araport11)
AT5G11330		9.80892	13.4601	3.38715	5.01896	1.26862	1.42337e-05	0.00094604	NA	NA	'26.7'	'misc.oxidases - copper, flavone etc'	'monooxygenase family protein | chr5:3617215-3618897 REVERSE'	protein_coding	FAD/NAD(P)-binding oxidoreductase family protein	NA	FAD/NAD(P)-binding oxidoreductase family protein; FUNCTIONS IN: oxidoreductase activity, monooxygenase activity; INVOLVED IN: oxidation reduction; LOCATED IN: endomembrane system; CONTAINS InterPro DOMAIN/s: Monooxygenase, FAD-binding (InterPro:IPR002938); BEST Arabidopsis thaliana protein match is: FAD/NAD(P)-binding oxidoreductase family protein (TAIR:AT2G35660.1); Has 1807 Blast hits to 1807 p…	protein_coding	FAD/NAD(P)-binding oxidoreductase family protein	NA	FAD/NAD(P)-binding oxidoreductase family protein;(source:Araport11)
AT5G13930		9.8831	8.93047	14.4702	39.387	-1.55386	1.45955e-05	0.000967382	ATCHS ,CHS ,TT4	NA ,CHALCONE SYNTHASE ,TRANSPARENT TESTA 4	'16.8.2.1'	'secondary metabolism.flavonoids.chalcones.naringenin-chalcone synthase'	'Symbols: CHS, TT4, ATCHS | TT4 (TRANSPARENT TESTA 4); naringenin-chalcone synthase | chr5:4488688-4490264 FORWARD'	protein_coding	Chalcone and stilbene synthase family protein	Encodes chalcone synthase (CHS), a key enzyme involved in the biosynthesis of flavonoids. Required for the accumulation of purple anthocyanins in leaves and stems. Also involved in the regulation of auxin transport and the modulation of root gravitropism.	TRANSPARENT TESTA 4 (TT4); FUNCTIONS IN: naringenin-chalcone synthase activity; INVOLVED IN: in 11 processes; LOCATED IN: plant-type vacuole membrane, endoplasmic reticulum, nucleus; EXPRESSED IN: 22 plant structures; EXPRESSED DURING: 14 growth stages; CONTAINS InterPro DOMAIN/s: Chalcone/stilbene synthase, N-terminal (InterPro:IPR001099), Thiolase-like (InterPro:IPR016039), Polyketide synthase,…	protein_coding	Chalcone and stilbene synthase family protein	Encodes chalcone synthase (CHS), a key enzyme involved in the biosynthesis of flavonoids. Required for the accumulation of purple anthocyanins in leaves and stems. Also involved in the regulation of auxin transport and the modulation of root gravitropism. The mRNA is cell-to-cell mobile.	Chalcone and stilbene synthase family protein;(source:Araport11)
AT2G29350		15.7404	9.58198	0.047807	0.340998	6.28228	1.46865e-05	0.000970701	SAG13	senescence-associated gene 13	'26.8'	'misc.nitrilases, *nitrile lyases, berberine bridge enzymes, reticuline oxidases, troponine reductases'	'Symbols: SAG13 | SAG13; alcohol dehydrogenase/ oxidoreductase | chr2:12600914-12602556 FORWARD'	protein_coding	senescence-associated gene 13	senescence-associated gene SAG13 encoding a short-chain alcohol dehydrogenase	senescence-associated gene 13 (SAG13); CONTAINS InterPro DOMAIN/s: Short-chain dehydrogenase/reductase, conserved site (InterPro:IPR020904), NAD(P)-binding domain (InterPro:IPR016040), Glucose/ribitol dehydrogenase (InterPro:IPR002347), Short-chain dehydrogenase/reductase SDR (InterPro:IPR002198); BEST Arabidopsis thaliana protein match is: NAD(P)-binding Rossmann-fold superfamily protein (TAIR:A…	protein_coding	senescence-associated gene 13	senescence-associated gene SAG13 encoding a short-chain alcohol dehydrogenase	senescence-associated gene 13;(source:Araport11)
AT1G19380		75.1018	137.039	37.5929	38.3191	1.22203	1.50276e-05	0.000990484	NA	NA	'35.2'	'not assigned.unknown'	'unknown protein | chr1:6698058-6698824 FORWARD'	protein_coding	Protein of unknown function (DUF1195)	NA	Protein of unknown function (DUF1195); CONTAINS InterPro DOMAIN/s: Protein of unknown function DUF1195 (InterPro:IPR010608); BEST Arabidopsis thaliana protein match is: Protein of unknown function (DUF1195) (TAIR:AT4G36660.1); Has 67 Blast hits to 67 proteins in 15 species: Archae - 0; Bacteria - 0; Metazoa - 0; Fungi - 0; Plants - 67; Viruses - 0; Other Eukaryotes - 0 (source: NCBI BLink).	protein_coding	Protein of unknown function (DUF1195)	NA	sugar, putative (DUF1195);(source:Araport11)
AT2G46430		4.49535	4.67454	0.711412	2.02205	1.71375	1.51666e-05	0.000991388	ATCNGC3 ,CNGC3 ,CNGC3.C	cyclic nucleotide gated channel 3 ,NA	'34.22'	'transport.cyclic nucleotide or calcium regulated channels'	'Symbols: ATCNGC3, CNGC3, CNGC3.C | ATCNGC3 (CYCLIC NUCLEOTIDE GATED CHANNEL 3); calmodulin binding / cyclic nucleotide binding / ion channel | chr2:19058294-19061436 FORWARD'	protein_coding	cyclic nucleotide gated channel 3	cyclic nucleotide gated channel (CNGC4), downstream component of the signaling pathways leading to HR/resistance	cyclic nucleotide gated channel 3 (CNGC3); FUNCTIONS IN: ion channel activity, cyclic nucleotide binding, calmodulin binding; INVOLVED IN: ion transport, transmembrane transport; LOCATED IN: membrane; CONTAINS InterPro DOMAIN/s: Cyclic nucleotide-binding (InterPro:IPR000595), Ion transport (InterPro:IPR005821), Cyclic nucleotide-binding-like (InterPro:IPR018490), RmlC-like jelly roll fold (InterP…	protein_coding	cyclic nucleotide gated channel 3	Encodes a cyclic nucleotide gated channel, downstream component of the signaling pathways leading to hypersensitive response (HR) resistance.	cyclic nucleotide gated channel 3;(source:Araport11)
AT1G48750		176.373	176.493	297.075	434.894	-1.2282	1.51538e-05	0.000991388	NA	NA	'26.21'	'misc.protease inhibitor/seed storage/lipid transfer protein (LTP) family protein'	'protease inhibitor/seed storage/lipid transfer protein (LTP) family protein | chr1:18035967-18036510 FORWARD'	protein_coding	Bifunctional inhibitor/lipid-transfer protein/seed storage 2S albumin superfamily protein	NA	Bifunctional inhibitor/lipid-transfer protein/seed storage 2S albumin superfamily protein; FUNCTIONS IN: lipid binding; INVOLVED IN: lipid transport; LOCATED IN: endomembrane system; EXPRESSED IN: 22 plant structures; EXPRESSED DURING: 13 growth stages; CONTAINS InterPro DOMAIN/s: Bifunctional inhibitor/plant lipid transfer protein/seed storage (InterPro:IPR016140), Plant lipid transfer protein/s…	protein_coding	Bifunctional inhibitor/lipid-transfer protein/seed storage 2S albumin superfamily protein	NA	Bifunctional inhibitor/lipid-transfer protein/seed storage 2S albumin superfamily protein;(source:Araport11)
AT3G16440		3.35976	1.99869	9.07307	4.91279	-1.57232	1.51531e-05	0.000991388	ATMLP-300B ,MEE36 ,MLP-300B	myrosinase-binding protein-like protein-300B ,maternal effect embryo arrest 36	'17.7.3'	'hormone metabolism.jasmonate.induced-regulated-responsive-activated'	'Symbols: ATMLP-300B, MEE36 | ATMLP-300B (MYROSINASE-BINDING PROTEIN-LIKE PROTEIN-300B) | chr3:5585944-5587750 FORWARD'	protein_coding	myrosinase-binding protein-like protein-300B	myrosinase-binding protein-like protein (AtMLP-300B) mRNA,	myrosinase-binding protein-like protein-300B (MLP-300B); CONTAINS InterPro DOMAIN/s: Mannose-binding lectin (InterPro:IPR001229); BEST Arabidopsis thaliana protein match is: Mannose-binding lectin superfamily protein (TAIR:AT3G16450.3); Has 1615 Blast hits to 760 proteins in 47 species: Archae - 0; Bacteria - 26; Metazoa - 0; Fungi - 2; Plants - 1582; Viruses - 0; Other Eukaryotes - 5 (source: NC…	protein_coding	myrosinase-binding protein-like protein-300B	myrosinase-binding protein-like protein (AtMLP-300B) mRNA,	myrosinase-binding protein-like protein-300B;(source:Araport11)
AT1G29290		42.7796	24.4067	8.24634	5.04766	2.13448	1.59021e-05	0.00103661	NA	NA	'35.2'	'not assigned.unknown'	'unknown protein | chr1:10244966-10245572 FORWARD'	protein_coding	NA	NA	unknown protein; FUNCTIONS IN: molecular_function unknown; INVOLVED IN: biological_process unknown; LOCATED IN: endomembrane system; Has 18 Blast hits to 18 proteins in 5 species: Archae - 0; Bacteria - 0; Metazoa - 0; Fungi - 0; Plants - 18; Viruses - 0; Other Eukaryotes - 0 (source: NCBI BLink).	protein_coding	NA	NA	B-cell lymphoma 6 protein;(source:Araport11)
AT1G32960		0.481789	0.315479	0	0.0262825	5.15454	1.60911e-05	0.00104605	ATSBT3.3 ,SBT3.3	NA	'29.5.1'	'protein.degradation.subtilases'	'Symbols: ATSBT3.3, SBT3.3 | SBT3.3; identical protein binding / serine-type endopeptidase | chr1:11945307-11948650 FORWARD'	protein_coding	Subtilase family protein	NA	SBT3.3; FUNCTIONS IN: identical protein binding, serine-type endopeptidase activity; INVOLVED IN: proteolysis, negative regulation of catalytic activity; LOCATED IN: apoplast, plant-type cell wall; EXPRESSED IN: 7 plant structures; EXPRESSED DURING: 4 anthesis; CONTAINS InterPro DOMAIN/s: Protease-associated PA (InterPro:IPR003137), Proteinase inhibitor, propeptide (InterPro:IPR009020), Peptidase…	protein_coding	Subtilase family protein	NA	Subtilase family protein;(source:Araport11)
AT1G66160		6.68779	14.8709	2.91615	4.31192	1.28298	1.61847e-05	0.00104926	ATCMPG1 ,CMPG1	NA ,CYS, MET, PRO, and GLY protein 1	'27.3.64'	'RNA.regulation of transcription.PHOR1'	'Symbols: ATCMPG1, CMPG1 | U-box domain-containing protein | chr1:24637196-24638608 FORWARD'	protein_coding	CYS, MET, PRO, and GLY protein 1	NA	CYS, MET, PRO, and GLY protein 1 (CMPG1); FUNCTIONS IN: ubiquitin-protein ligase activity, binding; INVOLVED IN: response to chitin; LOCATED IN: ubiquitin ligase complex; EXPRESSED IN: 18 plant structures; EXPRESSED DURING: 9 growth stages; CONTAINS InterPro DOMAIN/s: U box domain (InterPro:IPR003613), Armadillo-type fold (InterPro:IPR016024); BEST Arabidopsis thaliana protein match is: ARM repea…	protein_coding	CYS, MET, PRO, and GLY protein 1	NA	CYS, MET, PRO, and GLY protein 1;(source:Araport11)
AT3G17790		4.84621	16.2704	1.21098	6.16653	1.47628	1.65806e-05	0.001072	ATACP5 ,ATPAP17 ,PAP17	NA ,purple acid phosphatase 17	'26.13'	'misc.acid and other phosphatases'	'Symbols: ATACP5, ATPAP17, PAP17 | PAP17; acid phosphatase/ phosphatase/ protein serine/threonine phosphatase | chr3:6089605-6091231 FORWARD'	protein_coding	purple acid phosphatase 17	Expression is upregulated in the shoot of cax1/cax3 mutant.	purple acid phosphatase 17 (PAP17); CONTAINS InterPro DOMAIN/s: Metallophosphoesterase (InterPro:IPR004843); BEST Arabidopsis thaliana protein match is: purple acid phosphatase 3 (TAIR:AT1G14700.1); Has 1229 Blast hits to 1218 proteins in 312 species: Archae - 4; Bacteria - 345; Metazoa - 336; Fungi - 8; Plants - 191; Viruses - 0; Other Eukaryotes - 345 (source: NCBI BLink).	protein_coding	purple acid phosphatase 17	Expression is upregulated in the shoot of cax1/cax3 mutant and is responsive to phosphate (Pi) and not phosphite (Phi) in roots and shoots.	purple acid phosphatase 17;(source:Araport11)
AT1G55020		11.7017	10.3077	2.20497	5.18549	1.48603	1.67001e-05	0.00107679	ATLOX1 ,LOX1	ARABIDOPSIS LIPOXYGENASE 1 ,lipoxygenase 1	'17.7.1.2'	'hormone metabolism.jasmonate.synthesis-degradation.lipoxygenase'	'Symbols: LOX1 | LOX1; lipoxygenase | chr1:20525708-20530273 FORWARD'	protein_coding	lipoxygenase 1	lipoxygenase, a defense gene conferring resistance Xanthomonas campestris	lipoxygenase 1 (LOX1); CONTAINS InterPro DOMAIN/s: Lipoxygenase, iron binding site (InterPro:IPR020833), Lipoxygenase, C-terminal (InterPro:IPR013819), Lipoxygenase, LH2 (InterPro:IPR001024), Lipase/lipooxygenase, PLAT/LH2 (InterPro:IPR008976), Lipoxygenase, conserved site (InterPro:IPR020834), Lipoxygenase (InterPro:IPR000907), Lipoxygenase, plant (InterPro:IPR001246); BEST Arabidopsis thaliana …	protein_coding	lipoxygenase 1	lipoxygenase, a defense gene conferring resistance Xanthomonas campestris The mRNA is cell-to-cell mobile.	lipoxygenase 1;(source:Araport11)
AT1G51800		10.3012	18.7926	5.39453	5.69698	1.11575	1.68661e-05	0.00108455	IOS1	IMPAIRED OOMYCETE SUSCEPTIBILITY 1	'30.2.99'	'signalling.receptor kinases.misc'	'leucine-rich repeat protein kinase, putative | chr1:19214148-19217970 FORWARD'	protein_coding	Leucine-rich repeat protein kinase family protein	The gene encodes a putative member of the LRR-RLK protein family. Expressin and mutant analysis revealed that it contributes to the interaction between Arabidopsis and Hyaloperonospora arabidopsidis. and	Leucine-rich repeat protein kinase family protein; FUNCTIONS IN: kinase activity; INVOLVED IN: protein amino acid phosphorylation; LOCATED IN: endomembrane system; EXPRESSED IN: 11 plant structures; EXPRESSED DURING: 6 growth stages; CONTAINS InterPro DOMAIN/s: Protein kinase, ATP binding site (InterPro:IPR017441), Protein kinase, catalytic domain (InterPro:IPR000719), Serine/threonine-protein ki…	protein_coding	Leucine-rich repeat protein kinase family protein	The gene encodes a putative member of the LRR-RLK protein family. Expressin and mutant analysis revealed that it contributes to the interaction between Arabidopsis and Hyaloperonospora arabidopsidis. and The mRNA is cell-to-cell mobile.	Leucine-rich repeat protein kinase family protein;(source:Araport11)
AT5G19240		54.4985	99.8323	13.7302	47.1246	1.32871	1.69238e-05	0.00108532	NA	NA	'35.2'	'not assigned.unknown'	'unknown protein | chr5:6470129-6471062 FORWARD'	protein_coding	Glycoprotein membrane precursor GPI-anchored	NA	Glycoprotein membrane precursor GPI-anchored; FUNCTIONS IN: molecular_function unknown; INVOLVED IN: biological_process unknown; LOCATED IN: endomembrane system; EXPRESSED IN: 24 plant structures; EXPRESSED DURING: 14 growth stages; BEST Arabidopsis thaliana protein match is: Glycoprotein membrane precursor GPI-anchored (TAIR:AT5G19230.1); Has 1807 Blast hits to 1807 proteins in 277 species: Arch…	protein_coding	Glycoprotein membrane precursor GPI-anchored	NA	Glycoprotein membrane precursor GPI-anchored;(source:Araport11)
AT1G17380		3.56651	1.68072	0.170574	0.331802	3.14229	1.7346e-05	0.00110939	JAZ5 ,TIFY11A	jasmonate-zim-domain protein 5 ,NA	'35.2'	'not assigned.unknown'	'Symbols: JAZ5, TIFY11A | JAZ5 (JASMONATE-ZIM-DOMAIN PROTEIN 5) | chr1:5955488-5957212 REVERSE'	protein_coding	jasmonate-zim-domain protein 5	NA	jasmonate-zim-domain protein 5 (JAZ5); CONTAINS InterPro DOMAIN/s: Tify (InterPro:IPR010399), CCT domain-like (InterPro:IPR018467); BEST Arabidopsis thaliana protein match is: jasmonate-zim-domain protein 6 (TAIR:AT1G72450.1); Has 301 Blast hits to 296 proteins in 28 species: Archae - 0; Bacteria - 0; Metazoa - 0; Fungi - 0; Plants - 301; Viruses - 0; Other Eukaryotes - 0 (source: NCBI BLink).	protein_coding	jasmonate-zim-domain protein 5	NA	jasmonate-zim-domain protein 5;(source:Araport11)
AT4G08950		44.4936	101.642	22.6859	35.8015	1.03069	1.74471e-05	0.00111286	EXO	EXORDIUM	'30.1'	'signalling.in sugar and nutrient physiology'	'Symbols: EXO | EXO (EXORDIUM) | chr4:5740297-5741524 FORWARD'	protein_coding	Phosphate-responsive 1 family protein	NA	EXORDIUM (EXO); FUNCTIONS IN: molecular_function unknown; INVOLVED IN: response to brassinosteroid stimulus; LOCATED IN: cell wall, plant-type cell wall; EXPRESSED IN: 21 plant structures; EXPRESSED DURING: 13 growth stages; CONTAINS InterPro DOMAIN/s: Phosphate-induced protein 1 (InterPro:IPR006766); BEST Arabidopsis thaliana protein match is: Phosphate-responsive 1 family protein (TAIR:AT1G3514…	protein_coding	Phosphate-responsive 1 family protein	NA	Phosphate-responsive 1 family protein;(source:Araport11)
AT5G07030		13.2525	22.4053	23.6169	38.5664	-1.01877	1.82138e-05	0.00115563	NA	NA	'27.3.67'	'RNA.regulation of transcription.putative transcription regulator'	'aspartic-type endopeptidase | chr5:2183360-2185972 REVERSE'	protein_coding	Eukaryotic aspartyl protease family protein	NA	Eukaryotic aspartyl protease family protein; FUNCTIONS IN: aspartic-type endopeptidase activity; INVOLVED IN: proteolysis; LOCATED IN: cell wall, plant-type cell wall; EXPRESSED IN: 23 plant structures; EXPRESSED DURING: 13 growth stages; CONTAINS InterPro DOMAIN/s: Peptidase aspartic, catalytic (InterPro:IPR009007), Peptidase aspartic (InterPro:IPR021109), Peptidase A1 (InterPro:IPR001461); BEST…	protein_coding	Eukaryotic aspartyl protease family protein	NA	Eukaryotic aspartyl protease family protein;(source:Araport11)
AT4G28250		16.2867	35.8897	23.8788	119.1	-1.3515	1.82151e-05	0.00115563	ATEXPB3 ,ATHEXP BETA 1.6 ,EXPB3	expansin B3 ,NA	'10.7'	'cell wall.modification'	'Symbols: ATEXPB3, EXPB3, ATHEXP BETA 1.6 | ATEXPB3 (ARABIDOPSIS THALIANA EXPANSIN B3) | chr4:14000038-14002069 REVERSE'	protein_coding	expansin B3	putative beta-expansin/allergen protein. Naming convention from the Expansin Working Group (Kende et al, 2004. Plant Mol Bio). Involved in the formation of nematode-induced syncytia in roots of Arabidopsis thaliana.	expansin B3 (EXPB3); INVOLVED IN: response to cyclopentenone, syncytium formation, plant-type cell wall organization, unidimensional cell growth, plant-type cell wall loosening; LOCATED IN: endomembrane system, extracellular region; EXPRESSED IN: 21 plant structures; EXPRESSED DURING: 13 growth stages; CONTAINS InterPro DOMAIN/s: Pollen allergen, N-terminal (InterPro:IPR014734), Rare lipoprotein …	protein_coding	expansin B3	putative beta-expansin/allergen protein. Naming convention from the Expansin Working Group (Kende et al, 2004. Plant Mol Bio). Involved in the formation of nematode-induced syncytia in roots of Arabidopsis thaliana.	expansin B3;(source:Araport11)
AT3G29810		5.70706	10.5016	2.1884	3.27566	1.32207	1.85278e-05	0.00117234	COBL2	COBRA-like protein 2 precursor	'10.2.2'	'cell wall.cellulose synthesis.COBRA'	'Symbols: COBL2 | COBL2 (COBRA-LIKE PROTEIN 2 PRECURSOR) | chr3:11728113-11730239 FORWARD'	protein_coding	COBRA-like protein 2 precursor	NA	COBRA-like protein 2 precursor (COBL2); FUNCTIONS IN: molecular_function unknown; INVOLVED IN: biological_process unknown; LOCATED IN: anchored to plasma membrane, anchored to membrane; EXPRESSED IN: 24 plant structures; EXPRESSED DURING: 13 growth stages; CONTAINS InterPro DOMAIN/s: Glycosyl-phosphatidyl inositol-anchored, plant (InterPro:IPR006918), COBRA-like (InterPro:IPR017391); BEST Arabido…	protein_coding	COBRA-like protein 2 precursor	During the course of seed coat epidermal cell differentiation, COBRA-LIKE 2 plays a role in cellulose deposition into mucilage secretory cells of Arabidopsis seeds. COBRA-LIKE 2 affects mucilage solubility and cellulosic ray formation.	COBRA-like protein 2 precursor;(source:Araport11)
AT2G36830		160.648	348.79	308.636	507.522	-0.947963	1.88771e-05	0.00119127	GAMMA-TIP ,GAMMA-TIP1 ,TIP1;1	gamma tonoplast intrinsic protein ,GAMMA TONOPLAST INTRINSIC PROTEIN 1 ,TONOPLAST INTRINSIC PROTEIN 1;1	'34.19.2'	'transport.Major Intrinsic Proteins.TIP'	'Symbols: GAMMA-TIP, TIP1;1, GAMMA-TIP1 | GAMMA-TIP (GAMMA TONOPLAST INTRINSIC PROTEIN); water channel | chr2:15445425-15446574 FORWARD'	protein_coding	gamma tonoplast intrinsic protein	Encodes a tonoplast intrinsic protein, which functions as water channel. It has also been shown to be able to facilitate the transport of urea and hydrogen peroxide. Highly expressed in vascular tissues of the root, stem, cauline leaves and flowers but not in the apical meristems.	gamma tonoplast intrinsic protein (GAMMA-TIP); FUNCTIONS IN: water channel activity, urea transmembrane transporter activity; INVOLVED IN: in 6 processes; LOCATED IN: in 7 components; EXPRESSED IN: 33 plant structures; EXPRESSED DURING: 13 growth stages; CONTAINS InterPro DOMAIN/s: Major intrinsic protein, conserved site (InterPro:IPR022357), Aquaporin (InterPro:IPR012269), Major intrinsic protei…	protein_coding	gamma tonoplast intrinsic protein	Encodes a tonoplast intrinsic protein, which functions as water channel. It has also been shown to be able to facilitate the transport of urea and hydrogen peroxide. Highly expressed in vascular tissues of the root, stem, cauline leaves and flowers but not in the apical meristems. The mRNA is cell-to-cell mobile.	gamma tonoplast intrinsic protein;(source:Araport11)
AT1G48000		2.11727	1.56036	0.0558388	0.140614	4.09336	1.91248e-05	0.0012037	AtMYB112 ,MYB112	myb domain protein 112	'27.3.25'	'RNA.regulation of transcription.MYB domain transcription factor family'	'Symbols: MYB112, AtMYB112 | MYB112 (myb domain protein 112); DNA binding / transcription factor | chr1:17704179-17706460 REVERSE'	protein_coding	myb domain protein 112	Encodes a putative transcription factor (MYB112).	myb domain protein 112 (MYB112); CONTAINS InterPro DOMAIN/s: SANT, DNA-binding (InterPro:IPR001005), Homeodomain-like (InterPro:IPR009057), Myb, DNA-binding (InterPro:IPR014778), HTH transcriptional regulator, Myb-type, DNA-binding (InterPro:IPR017930), Homeodomain-related (InterPro:IPR012287), Myb transcription factor (InterPro:IPR015495); BEST Arabidopsis thaliana protein match is: myb domain p…	protein_coding	myb domain protein 112	Encodes a putative transcription factor (MYB112).	myb domain protein 112;(source:Araport11)
AT4G19520		1.23762	2.14712	0.466237	0.679816	1.3215	1.99149e-05	0.00125011	NA	NA	'20.1.7'	'stress.biotic.PR-proteins'	'disease resistance protein (TIR-NBS-LRR class), putative | chr4:10642658-10647079 REVERSE'	protein_coding	disease resistance protein (TIR-NBS-LRR class) family	NA	disease resistance protein (TIR-NBS-LRR class) family; FUNCTIONS IN: transmembrane receptor activity, ATP binding; INVOLVED IN: signal transduction, apoptosis, defense response, innate immune response; LOCATED IN: intrinsic to membrane; CONTAINS InterPro DOMAIN/s: NB-ARC (InterPro:IPR002182), Leucine-rich repeat (InterPro:IPR001611), Disease resistance protein (InterPro:IPR000767), Toll-Interleuk…	protein_coding	disease resistance protein (TIR-NBS-LRR class) family	NA	disease resistance protein (TIR-NBS-LRR class) family;(source:Araport11)
AT4G17340		43.9229	108.786	76.9639	178.144	-0.96695	2.14191e-05	0.00134098	DELTA-TIP2 ,TIP2;2	NA ,tonoplast intrinsic protein 2;2	'34.19.2'	'transport.Major Intrinsic Proteins.TIP'	'Symbols: TIP2;2, DELTA-TIP2 | TIP2;2 (TONOPLAST INTRINSIC PROTEIN 2;2); water channel | chr4:9699253-9700410 FORWARD'	protein_coding	tonoplast intrinsic protein 2;2	NA	tonoplast intrinsic protein 2;2 (TIP2;2); FUNCTIONS IN: water channel activity; INVOLVED IN: response to salt stress, transport; LOCATED IN: in 6 components; EXPRESSED IN: 25 plant structures; EXPRESSED DURING: 10 growth stages; CONTAINS InterPro DOMAIN/s: Major intrinsic protein, conserved site (InterPro:IPR022357), Aquaporin (InterPro:IPR012269), Major intrinsic protein (InterPro:IPR000425); BE…	protein_coding	tonoplast intrinsic protein 2;2	NA	tonoplast intrinsic protein 2;(source:Araport11)
AT1G80820		7.28351	10.1547	1.25261	4.10334	1.70226	2.22031e-05	0.00138641	ATCCR2 ,CCR2	NA ,cinnamoyl coa reductase	'16.2.1.7'	'secondary metabolism.phenylpropanoids.lignin biosynthesis.CCR1'	'Symbols: CCR2, ATCCR2 | CCR2 (CINNAMOYL COA REDUCTASE); cinnamoyl-CoA reductase | chr1:30370572-30372670 FORWARD'	protein_coding	cinnamoyl coa reductase	Encodes an cinnamoyl CoA reductase isoform. Involved in lignin biosynthesis.	cinnamoyl coa reductase (CCR2); CONTAINS InterPro DOMAIN/s: NAD-dependent epimerase/dehydratase (InterPro:IPR001509), NAD(P)-binding domain (InterPro:IPR016040); BEST Arabidopsis thaliana protein match is: cinnamoyl coa reductase 1 (TAIR:AT1G15950.1); Has 10779 Blast hits to 10766 proteins in 1817 species: Archae - 140; Bacteria - 4512; Metazoa - 410; Fungi - 946; Plants - 2512; Viruses - 14; Oth…	protein_coding	cinnamoyl coa reductase	Encodes an cinnamoyl CoA reductase isoform. Involved in lignin biosynthesis.	cinnamoyl coa reductase;(source:Araport11)
AT4G12490		347.812	223.73	18.0833	33.5871	3.29871	2.30631e-05	0.00143257	AZI3	NA	'26.21'	'misc.protease inhibitor/seed storage/lipid transfer protein (LTP) family protein'	'protease inhibitor/seed storage/lipid transfer protein (LTP) family protein | chr4:7409621-7410406 REVERSE'	protein_coding	Bifunctional inhibitor/lipid-transfer protein/seed storage 2S albumin superfamily protein	NA	Bifunctional inhibitor/lipid-transfer protein/seed storage 2S albumin superfamily protein; CONTAINS InterPro DOMAIN/s: Bifunctional inhibitor/plant lipid transfer protein/seed storage (InterPro:IPR016140), Plant lipid transfer protein/seed storage/trypsin-alpha amylase inhibitor (InterPro:IPR003612), Plant lipid transfer protein/hydrophobic protein, helical domain (InterPro:IPR013770); BEST Arabi…	protein_coding	Bifunctional inhibitor/lipid-transfer protein/seed storage 2S albumin superfamily protein	Encodes a member of the AZI family of lipid transfer proteins. Contains a PRR domain that appears to be required for localization to the chloroplast.	Bifunctional inhibitor/lipid-transfer protein/seed storage 2S albumin superfamily protein;(source:Araport11)
AT3G51430		15.1134	13.4321	3.93225	5.8944	1.35637	2.30551e-05	0.00143257	SSL5 ,YLS2	STRICTOSIDINE SYNTHASE-LIKE 5 ,YELLOW-LEAF-SPECIFIC GENE 2	'16.4.1'	'secondary metabolism.N misc.alkaloid-like'	'Symbols: YLS2 | YLS2; strictosidine synthase | chr3:19086465-19088110 FORWARD'	protein_coding	Calcium-dependent phosphotriesterase superfamily protein	Although this enzyme is predicted to encode a strictosidine synthase (SS), it lacks a conserved catalytic glutamate residue found in active SS enzymes and it is not expected to have SS activity.	YELLOW-LEAF-SPECIFIC GENE 2 (YLS2); FUNCTIONS IN: strictosidine synthase activity; INVOLVED IN: response to ethylene stimulus, leaf senescence, alkaloid biosynthetic process, response to abscisic acid stimulus; LOCATED IN: endoplasmic reticulum; EXPRESSED IN: 23 plant structures; EXPRESSED DURING: 13 growth stages; CONTAINS InterPro DOMAIN/s: Strictosidine synthase, conserved region (InterPro:IPR…	protein_coding	Calcium-dependent phosphotriesterase superfamily protein	Although this enzyme is predicted to encode a strictosidine synthase (SS), it lacks a conserved catalytic glutamate residue found in active SS enzymes and it is not expected to have SS activity.	Calcium-dependent phosphotriesterase superfamily protein;(source:Araport11)
AT4G22212		144.163	131.348	272.633	265.768	-1.17485	2.36089e-05	0.00146264	NA	NA	'20.1.7.12'	'stress.biotic.PR-proteins.plant defensins'	'Encodes a defensin-like (DEFL) family protein. | chr4:11753986-11754688 FORWARD'	protein_coding	Arabidopsis defensin-like protein	Encodes a defensin-like (DEFL) family protein.	Arabidopsis defensin-like protein; INVOLVED IN: defense response; LOCATED IN: endomembrane system; EXPRESSED IN: 10 plant structures; EXPRESSED DURING: 4 anthesis, 4 leaf senescence stage, petal differentiation and expansion stage, E expanded cotyledon stage; CONTAINS InterPro DOMAIN/s: Defensin-like protein, Arabidopsis (InterPro:IPR022618), Low-molecular-weight cysteine-rich family (InterPro:IP…	protein_coding	Arabidopsis defensin-like protein	Encodes a defensin-like (DEFL) family protein.	defensin-like protein;(source:Araport11)
AT5G46900		21.2143	12.5104	42.2304	44.6691	-1.59954	2.39631e-05	0.00148072	NA	NA	'26.21'	'misc.protease inhibitor/seed storage/lipid transfer protein (LTP) family protein'	'protease inhibitor/seed storage/lipid transfer protein (LTP) family protein | chr5:19039701-19040402 REVERSE'	protein_coding	Bifunctional inhibitor/lipid-transfer protein/seed storage 2S albumin superfamily protein	NA	Bifunctional inhibitor/lipid-transfer protein/seed storage 2S albumin superfamily protein; FUNCTIONS IN: lipid binding; INVOLVED IN: lipid transport; LOCATED IN: endomembrane system; CONTAINS InterPro DOMAIN/s: Bifunctional inhibitor/plant lipid transfer protein/seed storage (InterPro:IPR016140), Plant lipid transfer protein/seed storage/trypsin-alpha amylase inhibitor (InterPro:IPR003612), Plant…	protein_coding	Bifunctional inhibitor/lipid-transfer protein/seed storage 2S albumin superfamily protein	NA	Bifunctional inhibitor/lipid-transfer protein/seed storage 2S albumin superfamily protein;(source:Araport11)
AT5G18470		7.18711	4.58355	2.66091	1.19357	1.47236	2.44103e-05	0.00150444	NA	NA	'26.16'	'misc.myrosinases-lectin-jacalin'	'curculin-like (mannose-binding) lectin family protein | chr5:6127797-6129285 FORWARD'	protein_coding	Curculin-like (mannose-binding) lectin family protein	NA	Curculin-like (mannose-binding) lectin family protein; FUNCTIONS IN: sugar binding; INVOLVED IN: response to karrikin; LOCATED IN: plant-type cell wall; EXPRESSED IN: 22 plant structures; EXPRESSED DURING: 12 growth stages; CONTAINS InterPro DOMAIN/s: Curculin-like (mannose-binding) lectin (InterPro:IPR001480); BEST Arabidopsis thaliana protein match is: lectin protein kinase family protein (TAIR…	protein_coding	Curculin-like (mannose-binding) lectin family protein	NA	Curculin-like (mannose-binding) lectin family protein;(source:Araport11)
AT5G25810		2.33636	2.98194	8.45753	7.29819	-1.77993	2.45157e-05	0.00150702	tny	TINY	'27.3.3'	'RNA.regulation of transcription.AP2/EREBP, APETALA2/Ethylene-responsive element binding protein family'	'Symbols: tny | tny (TINY); DNA binding / transcription factor | chr5:8986771-8987787 REVERSE'	protein_coding	Integrase-type DNA-binding superfamily protein	encodes a member of the DREB subfamily A-4 of ERF/AP2 transcription factor family (TINY). The protein contains one AP2 domain. There are 17 members in this subfamily including TINY. Ectopic or overexpression of this gene in a Ds tagged line has reduced cell expansion. The expression of this gene is induced by ethylene and light and appears to stimulate cytokinin biosynthesis.	TINY (tny); CONTAINS InterPro DOMAIN/s: DNA-binding, integrase-type (InterPro:IPR016177), Pathogenesis-related transcriptional factor/ERF, DNA-binding (InterPro:IPR001471); BEST Arabidopsis thaliana protein match is: Integrase-type DNA-binding superfamily protein (TAIR:AT5G11590.1); Has 1807 Blast hits to 1807 proteins in 277 species: Archae - 0; Bacteria - 0; Metazoa - 736; Fungi - 347; Plants -…	protein_coding	Integrase-type DNA-binding superfamily protein	encodes a member of the DREB subfamily A-4 of ERF/AP2 transcription factor family (TINY). The protein contains one AP2 domain. There are 17 members in this subfamily including TINY. Ectopic or overexpression of this gene in a Ds tagged line has reduced cell expansion. The expression of this gene is induced by ethylene and light and appears to stimulate cytokinin biosynthesis.	Integrase-type DNA-binding superfamily protein;(source:Araport11)
AT1G02470		4.48869	1.21143	0.0867895	0.218631	3.82407	2.57792e-05	0.00158059	NA	NA	'35.2'	'not assigned.unknown'	'FUNCTIONS IN: molecular_function unknown; INVOLVED IN: biological_process unknown; LOCATED IN: chloroplast; EXPRESSED IN: 10 plant structures; EXPRESSED DURING: 4 anthesis, C globular stage, petal differentiation and expansion stage; CONTAINS InterPro DOMAIN/s: Streptomyces cyclase/dehydrase (InterPro:IPR005031); BEST Arabidopsis thaliana protein match is: unknown protein (TAIR:AT1G02475.1); Has…	protein_coding	Polyketide cyclase/dehydrase and lipid transport superfamily protein	NA	Polyketide cyclase/dehydrase and lipid transport superfamily protein; FUNCTIONS IN: molecular_function unknown; INVOLVED IN: biological_process unknown; LOCATED IN: chloroplast; EXPRESSED IN: 10 plant structures; EXPRESSED DURING: 4 anthesis, C globular stage, petal differentiation and expansion stage; CONTAINS InterPro DOMAIN/s: Streptomyces cyclase/dehydrase (InterPro:IPR005031); BEST Arabidops…	protein_coding	Polyketide cyclase/dehydrase and lipid transport superfamily protein	NA	Polyketide cyclase/dehydrase and lipid transport superfamily protein;(source:Araport11)
AT4G23170		14.0643	21.2759	2.41185	9.70292	1.61869	2.611e-05	0.00159674	CRK9 ,EP1	CYSTEINE-RICH RLK (RECEPTOR-LIKE PROTEIN KINASE) 9 ,NA	'30.2.99'	'signalling.receptor kinases.misc'	'Symbols: EP1 | EP1; protein kinase | chr4:12135093-12136157 FORWARD'	protein_coding	receptor-like protein kinase-related family protein	Induced in response to Salicylic acid.Similar to receptor-like kinase 4 and 5. NPR1, a known positive regulator of the SA signaling pathway is responsible for the SA-dependent induction and constitutive repression of EP1 gene's basal expression.	EP1; FUNCTIONS IN: protein kinase activity; INVOLVED IN: programmed cell death, response to salicylic acid stimulus; LOCATED IN: apoplast; CONTAINS InterPro DOMAIN/s: Protein of unknown function DUF26 (InterPro:IPR002902); BEST Arabidopsis thaliana protein match is: cysteine-rich RLK (RECEPTOR-like protein kinase) 8 (TAIR:AT4G23160.1); Has 1472 Blast hits to 1417 proteins in 20 species: Archae - …	protein_coding	receptor-like protein kinase-related family protein	Induced in response to Salicylic acid.Similar to receptor-like kinase 4 and 5. NPR1, a known positive regulator of the SA signaling pathway is responsible for the SA-dependent induction and constitutive repression of EP1 gene's basal expression. The mRNA is cell-to-cell mobile.	receptor-like protein kinase-related family protein;(source:Araport11)
AT4G09030		151.047	129.451	47.3692	59.0455	1.21101	2.64067e-05	0.00161074	AGP10 ,ATAGP10	arabinogalactan protein 10 ,NA	'10.5.1.1'	'cell wall.cell wall proteins.AGPs.AGP'	'Symbols: AGP10, ATAGP10 | AGP10 (ARABINOGALACTAN PROTEIN 10) | chr4:5792207-5792790 FORWARD'	protein_coding	arabinogalactan protein 10	Encodes arabinogalactan protein (AGP10).	arabinogalactan protein 10 (AGP10); BEST Arabidopsis thaliana protein match is: arabinogalactan protein 5 (TAIR:AT1G35230.1); Has 48976 Blast hits to 22309 proteins in 1360 species: Archae - 353; Bacteria - 13758; Metazoa - 10045; Fungi - 3818; Plants - 7001; Viruses - 1838; Other Eukaryotes - 12163 (source: NCBI BLink).	protein_coding	arabinogalactan protein 10	Encodes arabinogalactan protein (AGP10). The mRNA is cell-to-cell mobile.	arabinogalactan protein 10;(source:Araport11)
AT1G19020		238.959	133.445	69.1845	50.6347	1.38539	2.67703e-05	0.00162873	NA	NA	'35.2'	'not assigned.unknown'	'unknown protein | chr1:6568073-6568597 FORWARD'	protein_coding	NA	NA	unknown protein; BEST Arabidopsis thaliana protein match is: unknown protein (TAIR:AT3G48180.1); Has 88 Blast hits to 88 proteins in 15 species: Archae - 0; Bacteria - 0; Metazoa - 0; Fungi - 0; Plants - 88; Viruses - 0; Other Eukaryotes - 0 (source: NCBI BLink).	protein_coding	NA	NA	CDP-diacylglycerol-glycerol-3-phosphate 3-phosphatidyltransferase;(source:Araport11)
AT1G36622		178.344	123.43	35.6923	44.381	1.66873	2.70857e-05	0.00164371	NA	NA	'35.1'	'not assigned.no ontology'	'unknown protein | chr1:13836131-13836954 REVERSE'	protein_coding	NA	NA	unknown protein; LOCATED IN: endomembrane system; BEST Arabidopsis thaliana protein match is: unknown protein (TAIR:AT1G36640.1); Has 12 Blast hits to 12 proteins in 2 species: Archae - 0; Bacteria - 0; Metazoa - 0; Fungi - 0; Plants - 12; Viruses - 0; Other Eukaryotes - 0 (source: NCBI BLink).	protein_coding	NA	NA	transmembrane protein;(source:Araport11)
AT2G38470		9.03251	18.5207	3.14292	7.99557	1.15456	2.72041e-05	0.00164668	ATWRKY33 ,WRKY33	WRKY DNA-BINDING PROTEIN 33 ,WRKY DNA-binding protein 33	'27.3.32'	'RNA.regulation of transcription.WRKY domain transcription factor family'	'Symbols: WRKY33, ATWRKY33 | WRKY33; transcription factor | chr2:16108361-16110766 FORWARD'	protein_coding	WRKY DNA-binding protein 33	Member of the plant WRKY transcription factor family. Regulates the antagonistic relationship between defense pathways mediating responses to P. syringae and necrotrophic fungal pathogens. Located in nucleus. Involved in response to various abiotic stresses - especially salt stress.	WRKY DNA-binding protein 33 (WRKY33); CONTAINS InterPro DOMAIN/s: DNA-binding WRKY (InterPro:IPR003657); BEST Arabidopsis thaliana protein match is: WRKY DNA-binding protein 4 (TAIR:AT1G13960.1); Has 7573 Blast hits to 4449 proteins in 326 species: Archae - 2; Bacteria - 120; Metazoa - 293; Fungi - 170; Plants - 5689; Viruses - 9; Other Eukaryotes - 1290 (source: NCBI BLink).	protein_coding	WRKY DNA-binding protein 33	Member of the plant WRKY transcription factor family. Regulates the antagonistic relationship between defense pathways mediating responses to P. syringae and necrotrophic fungal pathogens. Located in nucleus. Involved in response to various abiotic stresses - especially salt stress.	WRKY DNA-binding protein 33;(source:Araport11)
AT2G27080		17.5383	25.9657	6.90953	9.37372	1.20005	2.8112e-05	0.00169731	NHL13	NDR/HIN1-like 13	'35.1'	'not assigned.no ontology'	'harpin-induced protein-related / HIN1-related / harpin-responsive protein-related | chr2:11566288-11567504 FORWARD'	protein_coding	Late embryogenesis abundant (LEA) hydroxyproline-rich glycoprotein family	NA	Late embryogenesis abundant (LEA) hydroxyproline-rich glycoprotein family; CONTAINS InterPro DOMAIN/s: Late embryogenesis abundant protein, group 2 (InterPro:IPR004864); BEST Arabidopsis thaliana protein match is: Late embryogenesis abundant (LEA) hydroxyproline-rich glycoprotein family (TAIR:AT5G21130.1); Has 1062 Blast hits to 1061 proteins in 28 species: Archae - 0; Bacteria - 0; Metazoa - 0; …	protein_coding	Late embryogenesis abundant (LEA) hydroxyproline-rich glycoprotein family	NA	Late embryogenesis abundant (LEA) hydroxyproline-rich glycoprotein family;(source:Araport11)
AT2G29120		3.54805	5.55337	1.34728	2.08715	1.19226	2.86562e-05	0.00172577	ATGLR2.7 ,GLR2.7	glutamate receptor 2.7 ,GLUTAMATE RECEPTOR 2.7	'30.1'	'signalling.in sugar and nutrient physiology'	'Symbols: ATGLR2.7, GLR2.7 | ATGLR2.7; intracellular ligand-gated ion channel | chr2:12511292-12515895 REVERSE'	protein_coding	glutamate receptor 2.7	member of Putative ligand-gated ion channel subunit family	glutamate receptor 2.7 (GLR2.7); FUNCTIONS IN: intracellular ligand-gated ion channel activity; INVOLVED IN: cellular calcium ion homeostasis, response to light stimulus; LOCATED IN: vacuole; EXPRESSED IN: stem, cotyledon, leaf whorl, leaf, stamen; EXPRESSED DURING: LP.06 six leaves visible, LP.04 four leaves visible, 4 anthesis, LP.10 ten leaves visible, LP.08 eight leaves visible; CONTAINS Inte…	protein_coding	glutamate receptor 2.7	member of Putative ligand-gated ion channel subunit family	glutamate receptor 2.7;(source:Araport11)
AT5G26920		8.01205	8.65901	1.73525	3.98931	1.44833	2.90185e-05	0.00174317	CBP60G	Cam-binding protein 60-like G	'30.3'	'signalling.calcium'	'Symbols: CBP60G | CBP60G (CAM-BINDING PROTEIN 60-LIKE.G); calmodulin binding | chr5:9475747-9478721 FORWARD'	protein_coding	Cam-binding protein 60-like G	Encodes a calmodulin-binding protein CBP60g (calmodulin binding protein 60-like.g). The calmodulin-binding domain is located near the N-terminus; calmodulin binding is dependent on Ca(2+). Inducible by both bacterial pathogen and MAMP (microbe-associated molecular pattern) treatments. Bacterial growth is enhanced in cbp60g mutants. cbp60g mutants also show defects in salicylic acid (SA) accumulat…	Cam-binding protein 60-like G (CBP60G); CONTAINS InterPro DOMAIN/s: Calmodulin binding protein-like (InterPro:IPR012416); BEST Arabidopsis thaliana protein match is: Calmodulin-binding protein (TAIR:AT4G25800.2); Has 271 Blast hits to 271 proteins in 14 species: Archae - 0; Bacteria - 0; Metazoa - 0; Fungi - 0; Plants - 271; Viruses - 0; Other Eukaryotes - 0 (source: NCBI BLink).	protein_coding	Cam-binding protein 60-like G	Encodes a calmodulin-binding protein CBP60g (calmodulin binding protein 60-like.g). The calmodulin-binding domain is located near the N-terminus; calmodulin binding is dependent on Ca(2+). Inducible by both bacterial pathogen and MAMP (microbe-associated molecular pattern) treatments. Bacterial growth is enhanced in cbp60g mutants. cbp60g mutants also show defects in salicylic acid (SA) accumulat…	Cam-binding protein 60-like G;(source:Araport11)
AT1G02450		4.818	4.95518	0	0.468413	4.85348	2.95647e-05	0.00177149	NIMIN-1 ,NIMIN1	NA ,NIM1-interacting 1	'27.3.99'	'RNA.regulation of transcription.unclassified'	'Symbols: NIMIN1, NIMIN-1 | NIMIN1 (NIM1-INTERACTING 1); protein binding | chr1:497976-498516 REVERSE'	protein_coding	NIM1-interacting 1	NIMIN1 modulates PR gene expression according the following model: NPR1 forms a ternary complex with NIMIN1 and TGA factors upon SAR induction that binds to a positive regulatory cis-element of the PR-1 promoter, termed LS7. This leads to PR-1 gene induction. NIMIN1 decreases transcriptional activation, possibly through its EAR motif, which results in fine-tuning of PR-1 gene expression.	NIM1-interacting 1 (NIMIN1); FUNCTIONS IN: protein binding; INVOLVED IN: regulation of systemic acquired resistance, defense response to bacterium, negative regulation of transcription; LOCATED IN: nucleus; EXPRESSED IN: 20 plant structures; EXPRESSED DURING: 13 growth stages; BEST Arabidopsis thaliana protein match is: systemic acquired resistance (SAR) regulator protein NIMIN-1-related (TAIR:AT…	protein_coding	NIM1-interacting 1	NIMIN1 modulates PR gene expression according the following model: NPR1 forms a ternary complex with NIMIN1 and TGA factors upon SAR induction that binds to a positive regulatory cis-element of the PR-1 promoter, termed LS7. This leads to PR-1 gene induction. NIMIN1 decreases transcriptional activation, possibly through its EAR motif, which results in fine-tuning of PR-1 gene expression.	NIM1-interacting 1;(source:Araport11)
AT2G43530		476.047	174.945	78.4048	84.4961	1.61209	2.96814e-05	0.00177401	NA	NA	'20.1.7.6.1'	'stress.biotic.PR-proteins.proteinase inhibitors.trypsin inhibitor'	'trypsin inhibitor, putative | chr2:18070056-18070718 FORWARD'	protein_coding	Scorpion toxin-like knottin superfamily protein	Encodes a defensin-like (DEFL) family protein.	Scorpion toxin-like knottin superfamily protein; FUNCTIONS IN: ion channel inhibitor activity; INVOLVED IN: defense response; LOCATED IN: endomembrane system, extracellular region; EXPRESSED IN: 22 plant structures; EXPRESSED DURING: 13 growth stages; CONTAINS InterPro DOMAIN/s: Scorpion long chain toxin (InterPro:IPR002061), Knottin (InterPro:IPR003614); BEST Arabidopsis thaliana protein match i…	protein_coding	Scorpion toxin-like knottin superfamily protein	Encodes a defensin-like (DEFL) family protein. The mRNA is cell-to-cell mobile.	scorpion toxin-like knottin superfamily protein;(source:Araport11)
AT5G24410		0.565086	1.22379	3.43477	3.65218	-2.29011	3.02309e-05	0.00180231	PGL4	6-phosphogluconolactonase 4	'7.1.2'	'OPP.oxidative PP.6-phosphogluconolactonase'	'glucosamine/galactosamine-6-phosphate isomerase-related | chr5:8332473-8334066 REVERSE'	protein_coding	6-phosphogluconolactonase 4	NA	6-phosphogluconolactonase 4 (PGL4); FUNCTIONS IN: 6-phosphogluconolactonase activity; INVOLVED IN: pentose-phosphate shunt, pentose-phosphate shunt, oxidative branch, carbohydrate metabolic process; LOCATED IN: cellular_component unknown; EXPRESSED IN: root; CONTAINS InterPro DOMAIN/s: 6-phosphogluconolactonase, DevB-type (InterPro:IPR005900); BEST Arabidopsis thaliana protein match is: 6-phospho…	protein_coding	6-phosphogluconolactonase 4	Encodes a cytosolic 6-phosphogluconolactonase (PGL) thought to be involved in the oxidative pentose-phosphate pathway (OPPP).	6-phosphogluconolactonase 4;(source:Araport11)
AT5G56540		69.1784	48.7425	156.486	134.063	-1.51161	3.17969e-05	0.00189092	AGP14 ,ATAGP14	arabinogalactan protein 14 ,NA	'10.5.1.1'	'cell wall.cell wall proteins.AGPs.AGP'	'Symbols: AGP14, ATAGP14 | AGP14 (ARABINOGALACTAN PROTEIN 14) | chr5:22893151-22893642 FORWARD'	protein_coding	arabinogalactan protein 14	Encodes arabinogalactan protein (AGP14). Mutants exhibit longer root hairs.	arabinogalactan protein 14 (AGP14); BEST Arabidopsis thaliana protein match is: arabinogalactan protein 12 (TAIR:AT3G13520.1); Has 1807 Blast hits to 1807 proteins in 277 species: Archae - 0; Bacteria - 0; Metazoa - 736; Fungi - 347; Plants - 385; Viruses - 0; Other Eukaryotes - 339 (source: NCBI BLink).	protein_coding	arabinogalactan protein 14	Encodes arabinogalactan protein (AGP14). Mutants exhibit longer root hairs. The mRNA is cell-to-cell mobile.	arabinogalactan protein 14;(source:Araport11)
AT2G13790		9.88387	8.76861	3.74549	3.56757	1.13881	3.20769e-05	0.0019028	ATSERK4 ,BAK7 ,BKK1 ,SERK4	SOMATIC EMBRYOGENESIS RECEPTOR-LIKE KINASE 4 ,BRI1- ASSOCIATED KINASE 7 ,BAK1-LIKE 1 ,somatic embryogenesis receptor-like kinase 4	'30.2.2'	'signalling.receptor kinases.leucine rich repeat II'	'Symbols: ATSERK4, SERK4, BKK1 | SERK4 (SOMATIC EMBRYOGENESIS RECEPTOR-LIKE KINASE 4); protein binding / protein kinase/ transmembrane receptor protein serine/threonine kinase | chr2:5741820-5746793 FORWARD'	protein_coding	somatic embryogenesis receptor-like kinase 4	NA	somatic embryogenesis receptor-like kinase 4 (SERK4); FUNCTIONS IN: protein kinase activity, transmembrane receptor protein serine/threonine kinase activity; INVOLVED IN: in 6 processes; LOCATED IN: endomembrane system; EXPRESSED IN: rosette leaf, cauline leaf, fruit, root, flower; CONTAINS InterPro DOMAIN/s: Protein kinase, ATP binding site (InterPro:IPR017441), Protein kinase, catalytic domain …	protein_coding	somatic embryogenesis receptor-like kinase 4	NA	somatic embryogenesis receptor-like kinase 4;(source:Araport11)
[truncated: 27,016 more rows]
