# Supplementary material for: Arabinokinase Limits the Flux of Arabinose Into Nucleotide Sugars to Prevent Toxicity
Source: Plant Direct. 2025 Jul 22;9(7):e70094. doi: 10.1002/pld3.70094 (PMC12281597; doi:10.1002/pld3.70094)
Supplement: Supplementary file 8 — Table S3 GO enrichment. The results from the GO enrichment analysis performed on significant up‐ and downregulated genes from DEG analysis independently for the three categories biological process (BP), molecular function (MF), and cellular component (CC) are represented in independent data sheets in the spreadsheet. [file PLD3-9-e70094-s008.xlsx]

## Sheet: ARAK1-OE_up_BP_Fisher
GO.ID	Term	Annotated	Significant	Expected	effectsize	classicFisher	qvalue
GO:0043207	response to external biotic stimulus	2756	204	43.63	0.0740203	1.00739e-89	7.95079e-86
GO:0051707	response to other organism	2756	204	43.63	0.0740203	1.00739e-89	7.95079e-86
GO:0009607	response to biotic stimulus	2758	204	43.67	0.0739666	1.15421e-89	7.95079e-86
GO:0044419	biological process involved in interspecies interaction between organisms	2770	204	43.86	0.0736462	2.60469e-89	1.34568e-85
GO:0009605	response to external stimulus	3281	212	51.95	0.0646144	8.49991e-83	3.51309e-79
GO:0006950	response to stress	5873	265	92.98	0.0451217	4.52103e-75	1.55715e-71
GO:0050896	response to stimulus	9976	335	157.94	0.0335806	1.14167e-73	3.37045e-70
GO:0098542	defense response to other organism	2394	174	37.9	0.0726817	1.38853e-72	3.58684e-69
GO:0006952	defense response	2774	184	43.92	0.0663302	4.26457e-71	9.79215e-68
GO:0042221	response to chemical	5467	241	86.55	0.0440827	5.06679e-63	1.04708e-59
GO:0009617	response to bacterium	1415	125	22.4	0.0883392	4.00875e-59	7.53116e-56
GO:0009620	response to fungus	1183	112	18.73	0.0946746	1.5196e-55	2.61694e-52
GO:0042742	defense response to bacterium	1127	106	17.84	0.094055	4.44214e-52	7.06145e-49
GO:0050832	defense response to fungus	927	96	14.68	0.10356	1.35363e-50	1.9981e-47
GO:0010033	response to organic substance	4230	193	66.97	0.0456265	1.06454e-48	1.46662e-45
GO:0009751	response to salicylic acid	436	69	6.9	0.158257	2.97857e-48	3.84709e-45
GO:0014070	response to organic cyclic compound	997	96	15.78	0.0962889	8.86068e-48	1.07712e-44
GO:1901700	response to oxygen-containing compound	3555	173	56.28	0.0486639	3.01352e-46	3.45977e-43
GO:0031347	regulation of defense response	887	82	14.04	0.0924464	3.24501e-39	3.52946e-36
GO:0080134	regulation of response to stress	1018	84	16.12	0.0825147	1.75026e-36	1.8085e-33
GO:0140546	defense response to symbiont	450	57	7.12	0.126667	2.03939e-34	2.0069e-31
GO:0033993	response to lipid	2915	137	46.15	0.0469983	2.04636e-33	1.92222e-30
GO:0006979	response to oxidative stress	747	69	11.83	0.0923695	7.42221e-33	6.66885e-30
GO:0009627	systemic acquired resistance	136	34	2.15	0.25	4.54956e-31	3.91745e-28
GO:0002237	response to molecule of bacterial origin	162	35	2.56	0.216049	1.42286e-29	1.17617e-26
GO:0009611	response to wounding	957	71	15.15	0.0741902	7.2781e-28	5.78482e-25
GO:0048583	regulation of response to stimulus	1474	88	23.34	0.0597015	9.22836e-28	7.06327e-25
GO:0010035	response to inorganic substance	2286	111	36.19	0.0485564	1.32817e-27	9.80263e-25
GO:0070887	cellular response to chemical stimulus	2353	112	37.25	0.0475988	3.90976e-27	2.78611e-24
GO:0051716	cellular response to stimulus	4072	148	64.47	0.0363458	2.30539e-24	1.58806e-21
GO:0090693	plant organ senescence	374	41	5.92	0.109626	1.68644e-22	1.12423e-19
GO:0001666	response to hypoxia	345	39	5.46	0.113043	6.23234e-22	4.02482e-19
GO:0009719	response to endogenous stimulus	2932	117	46.42	0.0399045	6.96102e-22	4.35918e-19
GO:0036293	response to decreased oxygen levels	355	39	5.62	0.109859	1.7592e-21	1.06925e-18
GO:0097305	response to alcohol	1431	77	22.66	0.0538085	1.91185e-21	1.1181e-18
GO:0070482	response to oxygen levels	356	39	5.64	0.109551	1.94776e-21	1.1181e-18
GO:0010150	leaf senescence	324	37	5.13	0.114198	5.19954e-21	2.90408e-18
GO:0009725	response to hormone	2902	114	45.95	0.0392833	1.00062e-20	5.44163e-18
GO:0009753	response to jasmonic acid	721	51	11.42	0.0707351	3.34172e-19	1.77072e-16
GO:0070542	response to fatty acid	754	52	11.94	0.0689655	4.35266e-19	2.24874e-16
GO:0002239	response to oomycetes	91	21	1.44	0.230769	7.4285e-19	3.74423e-16
GO:1901701	cellular response to oxygen-containing c...	1432	72	22.67	0.0502793	2.02229e-18	9.95039e-16
GO:0009737	response to abscisic acid	1283	66	20.31	0.0514419	2.13483e-17	1.02598e-14
GO:0023052	signaling	2565	98	40.61	0.0382066	7.94371e-17	3.73092e-14
GO:0007154	cell communication	2786	103	44.11	0.0369706	9.56498e-17	4.39255e-14
GO:0007165	signal transduction	2493	96	39.47	0.0385078	1.09023e-16	4.89785e-14
GO:0071310	cellular response to organic substance	1886	81	29.86	0.042948	1.12989e-16	4.96803e-14
GO:0071456	cellular response to hypoxia	242	28	3.83	0.115702	2.51905e-16	1.08453e-13
GO:0036294	cellular response to decreased oxygen le...	244	28	3.86	0.114754	3.12482e-16	1.29152e-13
GO:0071453	cellular response to oxygen levels	244	28	3.86	0.114754	3.12482e-16	1.29152e-13
GO:0002831	regulation of response to biotic stimulu...	225	25	3.56	0.111111	2.66985e-14	1.08184e-11
GO:0032101	regulation of response to external stimu...	240	25	3.8	0.104167	1.18048e-13	4.69138e-11
GO:0048366	leaf development	637	39	10.09	0.0612245	6.72076e-13	2.62052e-10
GO:0071407	cellular response to organic cyclic comp...	340	28	5.38	0.0823529	1.35295e-12	5.17767e-10
GO:0009628	response to abiotic stimulus	4895	137	77.5	0.0279877	1.39328e-12	5.23505e-10
GO:0048827	phyllome development	937	47	14.83	0.0501601	3.34826e-12	1.23009e-09
GO:0071446	cellular response to salicylic acid stim...	150	19	2.37	0.126667	3.39287e-12	1.23009e-09
GO:0006955	immune response	306	26	4.84	0.0849673	4.30773e-12	1.53485e-09
GO:0002376	immune system process	311	26	4.92	0.0836013	6.2193e-12	2.17838e-09
GO:0045087	innate immune response	279	24	4.42	0.0860215	2.25759e-11	7.77571e-09
GO:0001101	response to acid chemical	1428	58	22.61	0.0406162	4.36838e-11	1.47991e-08
GO:0019748	secondary metabolic process	869	43	13.76	0.0494822	4.63365e-11	1.54446e-08
GO:2000022	regulation of jasmonic acid mediated sig...	44	11	0.7	0.25	6.57318e-11	2.15616e-08
GO:0009867	jasmonic acid mediated signaling pathway	185	19	2.93	0.102703	1.38933e-10	4.48612e-08
GO:0002213	defense response to insect	91	14	1.44	0.153846	1.75923e-10	5.59313e-08
GO:0002229	defense response to oomycetes	62	12	0.98	0.193548	2.23396e-10	6.99483e-08
GO:0042430	indole-containing compound metabolic pro...	195	19	3.09	0.0974359	3.43959e-10	1.06091e-07
GO:0008219	cell death	222	20	3.51	0.0900901	4.763e-10	1.44749e-07
GO:0031349	positive regulation of defense response	118	15	1.87	0.127119	6.25513e-10	1.87341e-07
GO:0006970	response to osmotic stress	1071	46	16.96	0.0429505	9.62106e-10	2.84034e-07
GO:0002833	positive regulation of response to bioti...	104	14	1.65	0.134615	1.08684e-09	3.16338e-07
GO:0009415	response to water	1395	54	22.09	0.0387097	1.24203e-09	3.56489e-07
GO:0071396	cellular response to lipid	1009	44	15.97	0.0436075	1.44788e-09	4.09879e-07
GO:0032103	positive regulation of response to exter...	108	14	1.71	0.12963	1.80354e-09	5.03662e-07
GO:0071395	cellular response to jasmonic acid stimu...	219	19	3.47	0.086758	2.44451e-09	6.73558e-07
GO:0071398	cellular response to fatty acid	225	19	3.56	0.0844444	3.82983e-09	1.04138e-06
GO:0009414	response to water deprivation	1282	50	20.3	0.0390016	4.27129e-09	1.14634e-06
GO:0043436	oxoacid metabolic process	2016	67	31.92	0.0332341	5.50326e-09	1.45804e-06
GO:0006082	organic acid metabolic process	2142	69	33.91	0.0322129	1.10226e-08	2.88338e-06
GO:0000302	response to reactive oxygen species	169	16	2.68	0.0946746	1.30308e-08	3.36611e-06
GO:0009863	salicylic acid mediated signaling pathwa...	108	13	1.71	0.12037	1.71588e-08	4.37771e-06
GO:0033554	cellular response to stress	1236	47	19.57	0.0380259	2.81803e-08	7.10194e-06
GO:0044550	secondary metabolite biosynthetic proces...	404	24	6.4	0.0594059	3.6885e-08	9.18369e-06
GO:0009755	hormone-mediated signaling pathway	1093	43	17.3	0.0393413	4.46727e-08	1.09903e-05
GO:0010112	regulation of systemic acquired resistan...	23	7	0.36	0.304348	4.66578e-08	1.13436e-05
GO:0009404	toxin metabolic process	67	10	1.06	0.149254	9.83931e-08	2.36435e-05
GO:0071495	cellular response to endogenous stimulus	1388	48	21.98	0.0345821	3.37919e-07	8.02673e-05
GO:0009615	response to virus	99	11	1.57	0.111111	4.95659e-07	0.000116398
GO:0050789	regulation of biological process	8259	178	130.76	0.0215522	5.19514e-07	0.000120629
GO:0048367	shoot system development	1820	57	28.81	0.0313187	6.29832e-07	0.000144367
GO:0012501	programmed cell death	171	14	2.71	0.0818713	6.35719e-07	0.000144367
GO:0048584	positive regulation of response to stimu...	284	18	4.5	0.0633803	7.51647e-07	0.000168839
GO:0009651	response to salt stress	725	30	11.48	0.0413793	1.96159e-06	0.000435883
GO:0032870	cellular response to hormone stimulus	1355	45	21.45	0.0332103	2.38937e-06	0.000525292
GO:0099402	plant organ development	2366	66	37.46	0.0278952	4.17551e-06	0.000908304
GO:0065007	biological regulation	8692	181	137.61	0.0208237	4.4212e-06	0.000951731
GO:1900426	positive regulation of defense response ...	31	6	0.49	0.193548	7.99363e-06	0.00170301
GO:0010646	regulation of cell communication	474	22	7.5	0.0464135	8.07716e-06	0.00170325
GO:0009682	induced systemic resistance	32	6	0.51	0.1875	9.70759e-06	0.00202638
GO:0002684	positive regulation of immune system pro...	67	8	1.06	0.119403	1.0632e-05	0.00217474
GO:0050778	positive regulation of immune response	67	8	1.06	0.119403	1.0632e-05	0.00217474
GO:0019752	carboxylic acid metabolic process	1528	47	24.19	0.0307592	1.0734e-05	0.00217474
GO:0009966	regulation of signal transduction	455	21	7.2	0.0461538	1.40913e-05	0.00282721
GO:0050794	regulation of cellular process	6906	148	109.34	0.0214306	1.46268e-05	0.00290645
GO:0009699	phenylpropanoid biosynthetic process	115	10	1.82	0.0869565	1.50769e-05	0.00294053
GO:0044281	small molecule metabolic process	3120	79	49.4	0.0253205	1.50829e-05	0.00294053
GO:0010120	camalexin biosynthetic process	21	5	0.33	0.238095	1.60248e-05	0.00303816
GO:0052317	camalexin metabolic process	21	5	0.33	0.238095	1.60248e-05	0.00303816
GO:2000068	regulation of defense response to insect	21	5	0.33	0.238095	1.60248e-05	0.00303816
GO:0009808	lignin metabolic process	72	8	1.14	0.111111	1.82128e-05	0.00342159
GO:0009403	toxin biosynthetic process	22	5	0.35	0.227273	2.04692e-05	0.00367831
GO:0009700	indole phytoalexin biosynthetic process	22	5	0.35	0.227273	2.04692e-05	0.00367831
GO:0046217	indole phytoalexin metabolic process	22	5	0.35	0.227273	2.04692e-05	0.00367831
GO:0052314	phytoalexin metabolic process	22	5	0.35	0.227273	2.04692e-05	0.00367831
GO:0052315	phytoalexin biosynthetic process	22	5	0.35	0.227273	2.04692e-05	0.00367831
GO:0023051	regulation of signaling	467	21	7.39	0.0449679	2.0726e-05	0.00369235
GO:0002682	regulation of immune system process	120	10	1.9	0.0833333	2.18899e-05	0.0038336
GO:0050776	regulation of immune response	120	10	1.9	0.0833333	2.18899e-05	0.0038336
GO:0009698	phenylpropanoid metabolic process	148	11	2.34	0.0743243	2.51694e-05	0.0043709
GO:0009625	response to insect	40	6	0.63	0.15	3.69506e-05	0.00631076
GO:1900150	regulation of defense response to fungus	40	6	0.63	0.15	3.69506e-05	0.00631076
GO:1900424	regulation of defense response to bacter...	59	7	0.93	0.118644	3.97601e-05	0.00673493
GO:1901698	response to nitrogen compound	222	13	3.51	0.0585586	5.87382e-05	0.00986873
GO:0045089	positive regulation of innate immune res...	65	7	1.03	0.107692	7.47985e-05	0.0124657
GO:0009407	toxin catabolic process	46	6	0.73	0.130435	8.32378e-05	0.0137612
GO:0006790	sulfur compound metabolic process	674	25	10.67	0.037092	8.40674e-05	0.013788
GO:0009636	response to toxic substance	180	11	2.85	0.0611111	0.000148165	0.0241095
GO:0042537	benzene-containing compound metabolic pr...	74	7	1.17	0.0945946	0.000171166	0.0276345
GO:0042435	indole-containing compound biosynthetic ...	125	9	1.98	0.072	0.000173787	0.0278402
GO:0032787	monocarboxylic acid metabolic process	750	26	11.87	0.0346667	0.000179035	0.0284604
GO:1900055	regulation of leaf senescence	53	6	0.84	0.113208	0.000185862	0.0293201
GO:0045088	regulation of innate immune response	102	8	1.61	0.0784314	0.000221076	0.0346109
GO:0006787	porphyrin-containing compound catabolic ...	56	6	0.89	0.107143	0.000252588	0.0389541
GO:0033015	tetrapyrrole catabolic process	56	6	0.89	0.107143	0.000252588	0.0389541

## Sheet: ARAK1-OE_down_BP_Fisher
GO.ID	Term	Annotated	Significant	Expected	classicFisher	qvalue
GO:0090558	plant epidermis development	656	12	2.25	2.41413e-06	0.0236139
GO:0048364	root development	1353	17	4.63	2.89949e-06	0.0236139
GO:0022622	root system development	1370	17	4.69	3.42802e-06	0.0236139
GO:0006833	water transport	39	4	0.13	9.62091e-06	0.0397641
GO:0042044	fluid transport	39	4	0.13	9.62091e-06	0.0397641

## Sheet: ARAK1-OE_up_MF_Fisher
GO.ID	Term	Annotated	Significant	Expected	effectsize	classicFisher	qvalue
GO:0020037	heme binding	372	34	5.52	0.0913978	2.8366e-17	1.79402e-13
GO:0046906	tetrapyrrole binding	402	34	5.96	0.0845771	2.99635e-16	9.47527e-13
GO:0016491	oxidoreductase activity	1312	48	19.45	0.0365854	7.73652e-09	1.631e-05
GO:0003824	catalytic activity	8069	164	119.65	0.0203247	7.85844e-07	0.00124252
GO:0016705	oxidoreductase activity, acting on paired donors, with incorporation or reduction of molecular oxygen	414	21	6.14	0.0507246	1.1772e-06	0.00148904
GO:0030275	LRR domain binding	25	6	0.37	0.24	1.42414e-06	0.00150118
GO:0019904	protein domain specific binding	27	6	0.4	0.222222	2.32146e-06	0.00209745
GO:0071949	FAD binding	80	9	1.19	0.1125	2.88471e-06	0.00228056
GO:0004497	monooxygenase activity	250	15	3.71	0.06	5.51765e-06	0.00366039
GO:0050660	flavin adenine dinucleotide binding	162	12	2.4	0.0740741	5.7876e-06	0.00366039
GO:0051213	dioxygenase activity	131	10	1.94	0.0763359	2.67663e-05	0.0153895
GO:0004364	glutathione transferase activity	61	7	0.9	0.114754	3.26359e-05	0.0172006
GO:0016709	oxidoreductase activity, acting on paired donors, with incorporation or reduction of molecular oxygen, NAD(P)H as one donor, and incorporation of one atom of oxygen	136	10	2.02	0.0735294	3.69543e-05	0.0179784
GO:0043167	ion binding	2792	67	41.4	0.0239971	4.79492e-05	0.0216612
GO:0005506	iron ion binding	339	16	5.03	0.0471976	5.26329e-05	0.0221919
GO:0005488	binding	10333	190	153.22	0.0183877	6.20877e-05	0.0245423
GO:0033612	receptor serine/threonine kinase binding	70	7	1.04	0.1	8.00078e-05	0.0297654
GO:0030247	polysaccharide binding	96	8	1.42	0.0833333	9.23157e-05	0.0324363
GO:0030145	manganese ion binding	52	6	0.77	0.115385	0.000116858	0.0388986

## Sheet: ARAK1-OE_down_MF_Fisher
GO.ID	Term	Annotated	Significant	Expected	classicFisher	qvalue
GO:0015267	channel activity	195	7	0.59	2.09748e-06	0.0066328
GO:0022803	passive transmembrane transporter activity	195	7	0.59	2.09748e-06	0.0066328
GO:0005372	water transmembrane transporter activity	36	4	0.11	4.21038e-06	0.00665718
GO:0015250	water channel activity	36	4	0.11	4.21038e-06	0.00665718
GO:0005215	transporter activity	1339	15	4.05	9.45915e-06	0.011965
GO:0015318	inorganic molecular entity transmembrane transporter activity	514	9	1.55	2.44152e-05	0.0257358
GO:0022857	transmembrane transporter activity	1293	14	3.91	2.86604e-05	0.0258948

## Sheet: ARAK1-OE_up_CC_Fisher
GO.ID	Term	Annotated	Significant	Expected	classicFisher	qvalue
GO:0030312	external encapsulating structure	573	44	8.71	1.15068e-18	2.2167e-15
GO:0005576	extracellular region	3183	113	48.39	1.51174e-18	2.2167e-15
GO:0009505	plant-type cell wall	532	42	8.09	2.69712e-18	2.63657e-15
GO:0005618	cell wall	549	42	8.35	8.45769e-18	6.20088e-15
GO:0071944	cell periphery	3388	114	51.51	5.68953e-17	3.33709e-14
GO:0005886	plasma membrane	2869	79	43.62	1.18536e-07	5.79374e-05
GO:0048046	apoplast	328	18	4.99	3.29753e-06	0.0013815
GO:0010494	cytoplasmic stress granule	150	11	2.28	1.96997e-05	0.00722156
GO:0099503	secretory vesicle	174	11	2.65	7.68856e-05	0.0250532

## Sheet: ARAK1-OE_down_CC_Fisher
GO.ID	Term	Annotated	Significant	Expected	classicFisher	qvalue
GO:0005576	extracellular region	3183	28	10.31	4.1159e-07	0.00120705
